# Supplementary material for: The role of age-related genes in idiopathic pulmonary fibrosis and molecular docking analysis of their drug targets
Source: Front Immunol. 2026 Jan 5;16:1697013. doi: 10.3389/fimmu.2025.1697013 (PMC12812732; doi:10.3389/fimmu.2025.1697013)
Supplement: Supplementary file 4 [file Table2.xlsx]

## Sheet: Table 2
Supplementary table2: Age-related genes.
Entrez ID	Gene symbol	Gene name	Cancer Cell	Type of senescence	Senescence Effect	Reference
22848	AAK1	AP2 associated kinase 1	No	Unclear	Induces	26583757
5243	ABCB1	ATP binding cassette subfamily B member 1	Yes	Stress-induced	Induces	10825123
368	ABCC6	ATP binding cassette subfamily C member 6	Yes	Unclear	Inhibits	28536638
51225	ABI3	ABI family member 3	Yes	Oncogene-induced	Induces	21223585
25890	ABI3BP	ABI family member 3 binding protein	Yes	Unclear	Induces	18559958
340485	ACER2	alkaline ceramidase 2	Yes	Replicative	Inhibits	29229990
340485	ACER2	alkaline ceramidase 2	Yes	Stress-induced	Inhibits	29229990
2532	ACKR1	atypical chemokine receptor 1 (Duffy blood group)	No	Stress-induced	Induces	17955335
47	ACLY	ATP citrate lyase	No	Unclear	Inhibits	25367309
203054	ADCK5	aarF domain containing kinase 5	No	Unclear	Induces	26583757
27161	AGO2	argonaute RISC catalytic component 2	No	Oncogene-induced	Inhibits	25175024
10551	AGR2	anterior gradient 2, protein disulphide isomerase family member	Yes	Oncogene-induced	Inhibits	22467239
183	AGT	angiotensinogen	No	Stress-induced	Induces	16908765
196	AHR	aryl hydrocarbon receptor	No	Stress-induced	Induces	15111621
8852	AKAP4	A-kinase anchoring protein 4	Yes	Unclear	Inhibits	26590805
231	AKR1B1	aldo-keto reductase family 1 member B	Yes	Stress-induced	Inhibits	21182935
207	AKT1	AKT serine/threonine kinase 1	No	Oncogene-induced	Induces	17045205
84335	AKT1S1	AKT1 substrate 1	Yes	Oncogene-induced	Inhibits	24704832
10000	AKT3	AKT serine/threonine kinase 3	Yes	Stress-induced	Inhibits	26972278
64400	AKTIP	AKT interacting protein	No	Replicative	Inhibits	27512140
217	ALDH2	aldehyde dehydrogenase 2 family member	No	Stress-induced	Inhibits	30538807
226	ALDOA	aldolase, fructose-bisphosphate A	Yes	Oncogene-induced	Inhibits	28806777
221120	ALKBH3	alkB homolog 3, alpha-ketoglutarate dependent dioxygenase	Yes	Unclear	Inhibits	21285982
247	ALOX15B	arachidonate 15-lipoxygenase type B	No	Unclear	Induces	17164141
64682	ANAPC1	anaphase promoting complex subunit 1	No	Unclear	Inhibits	25255445
54443	ANLN	anillin actin binding protein	Yes	Unclear	Inhibits	27863473
308	ANXA5	annexin A5	No	Replicative	Inhibits	22728018
308	ANXA5	annexin A5	No	Stress-induced	Inhibits	22728018
328	APEX1	apurinic/apyrimidinic endodeoxyribonuclease 1	No	Replicative	Inhibits	29750271
367	AR	androgen receptor	No	Unclear	Induces	24244503
375	ARF1	ADP ribosylation factor 1	No	Oncogene-induced	Induces	29420297
384	ARG2	arginase 2	No	Unclear	Induces	23832324
384	ARG2	arginase 2	No	Unclear	Induces	22928666
8289	ARID1A	AT-rich interaction domain 1A	No	Oncogene-induced	Induces	28942143
57492	ARID1B	AT-rich interaction domain 1B	No	Oncogene-induced	Induces	27737960
1820	ARID3A	AT-rich interaction domain 3A	No	Oncogene-induced	Inhibits	11812999
51742	ARID4B	AT-rich interaction domain 4B	Yes	Oncogene-induced	Induces	16479010
10095	ARPC1B	actin related protein 2/3 complex subunit 1B	Yes	Unclear	Induces	21628992
408	ARRB1	arrestin beta 1	Yes	Unclear	Induces	31204931
427	ASAH1	N-acylsphingosine amidohydrolase 1	Yes	Unclear	Inhibits	28785021
25842	ASF1A	anti-silencing function 1A histone chaperone	No	Replicative	Induces	15621527
25842	ASF1A	anti-silencing function 1A histone chaperone	No	Oncogene-induced	Induces	15621527
444	ASPH	aspartate beta-hydroxylase	Yes	Unclear	Inhibits	26683595
55252	ASXL2	ASXL transcriptional regulator 2	No	Unclear	Induces	26416890
467	ATF3	activating transcription factor 3	Yes	Stress-induced	Inhibits	25046976
22926	ATF6	activating transcription factor 6	No	Replicative	Induces	28803844
22926	ATF6	activating transcription factor 6	No	Stress-induced	Induces	28803844
22926	ATF6	activating transcription factor 6	No	Oncogene-induced	Induces	28803844
22926	ATF6	activating transcription factor 6	No	Replicative	Induces	30260700
22926	ATF6	activating transcription factor 6	No	Stress-induced	Induces	30260700
22926	ATF6	activating transcription factor 6	No	Oncogene-induced	Induces	30260700
55729	ATF7IP	activating transcription factor 7 interacting protein	No	Stress-induced	Inhibits	23935871
83734	ATG10	autophagy related 10	Yes	Unclear	Induces	23451179
9140	ATG12	autophagy related 12	No	Unclear	Inhibits	21858089
55054	ATG16L1	autophagy related 16 like 1	Yes	Unclear	Unclear	22684298
84971	ATG4D	autophagy related 4D cysteine peptidase	No	Unclear	Inhibits	30352807
9474	ATG5	autophagy related 5	No	Oncogene-induced	Inhibits	19279323
10533	ATG7	autophagy related 7	No	Oncogene-induced	Inhibits	19279323
472	ATM	ATM serine/threonine kinase	No	Replicative	Inhibits	9312059
23545	ATP6V0A2	ATPase H+ transporting V0 subunit a2	No	Unclear	Inhibits	26611489
527	ATP6V0C	ATPase H+ transporting V0 subunit c	No	Unclear	Inhibits	30352807
545	ATR	ATR serine/threonine kinase	Yes	Oncogene-induced	Induces	18245444
51374	ATRAID	all-trans retinoic acid induced differentiation factor	Yes	Unclear	Induces	26934949
546	ATRX	ATRX chromatin remodeler	Yes	Oncogene-induced	Induces	28855512
546	ATRX	ATRX chromatin remodeler	Yes	Stress-induced	Induces	28855512
25814	ATXN10	ataxin 10	No	Unclear	Induces	21740549
6790	AURKA	aurora kinase A	Yes	Unclear	Inhibits	23324396
9212	AURKB	aurora kinase B	No	Unclear	Inhibits	22024481
558	AXL	AXL receptor tyrosine kinase	No	Unclear	Induces	26583757
9531	BAG3	BAG cochaperone 3	Yes	Unclear	Inhibits	25412315
8314	BAP1	BRCA1 associated protein 1	No	Unclear	Induces	26416890
11177	BAZ1A	bromodomain adjacent to zinc finger domain 1A	Yes	Unclear	Inhibits	31085244
64919	BCL11B	BAF chromatin remodeling complex subunit BCL11B	Yes	Unclear	Inhibits	26096706
596	BCL2	BCL2 apoptosis regulator	No	Oncogene-induced	Induces	12670482
598	BCL2L1	BCL2 like 1	Yes	Oncogene-induced	Inhibits	28948203
599	BCL2L2	BCL2 like 2	Yes	Oncogene-induced	Induces	30318121
602	BCL3	BCL3 transcription coactivator	No	Unclear	Inhibits	25255445
604	BCL6	BCL6 transcription repressor	No	Replicative	Inhibits	11914273
9774	BCLAF1	BCL2 associated transcription factor 1	Yes	Stress-induced	Induces	26794446
8678	BECN1	beclin 1	Yes	Unclear	Inhibits	29991800
8553	BHLHE40	basic helix-loop-helix family member e40	Yes	Replicative	Induces	18025081
8553	BHLHE40	basic helix-loop-helix family member e40	Yes	Stress-induced	Induces	18025081
8553	BHLHE40	basic helix-loop-helix family member e40	Yes	Replicative	Induces	22844531
8553	BHLHE40	basic helix-loop-helix family member e40	Yes	Stress-induced	Induces	22844531
274	BIN1	bridging integrator 1	No	Oncogene-induced	Induces	18267069
332	BIRC5	baculoviral IAP repeat containing 5	Yes	Oncogene-induced	Inhibits	27531889
640	BLK	BLK proto-oncogene, Src family tyrosine kinase	No	Unclear	Induces	26583757
644	BLVRA	biliverdin reductase A	No	Stress-induced	Inhibits	21099244
648	BMI1	BMI1 proto-oncogene, polycomb ring finger	No	Replicative	Inhibits	12482990
652	BMP4	bone morphogenetic protein 4	Yes	Replicative	Induces	19269967
652	BMP4	bone morphogenetic protein 4	Yes	Stress-induced	Induces	19269967
659	BMPR2	bone morphogenetic protein receptor type 2	Yes	Replicative	Induces	27696331
9790	BMS1	BMS1 ribosome biogenesis factor	Yes	Replicative	Inhibits	25732822
9790	BMS1	BMS1 ribosome biogenesis factor	Yes	Oncogene-induced	Inhibits	25732822
665	BNIP3L	BCL2 interacting protein 3 like	No	Oncogene-induced	Induces	18267069
673	BRAF	B-Raf proto-oncogene, serine/threonine kinase	No	Oncogene-induced	Induces	16079850
672	BRCA1	BRCA1 DNA repair associated	Yes	Stress-induced	Inhibits	19372557
23476	BRD4	bromodomain containing 4	Yes	Unclear	Inhibits	29434197
29117	BRD7	bromodomain containing 7	No	Replicative	Induces	20660729
83990	BRIP1	BRCA1 interacting helicase 1	No	Oncogene-induced	Inhibits	22137763
694	BTG1	BTG anti-proliferation factor 1	Yes	Unclear	Induces	27447746
7832	BTG2	BTG anti-proliferation factor 2	No	Replicative	Induces	20569234
10950	BTG3	BTG anti-proliferation factor 3	No	Oncogene-induced	Inhibits	22020331
699	BUB1	BUB1 mitotic checkpoint serine/threonine kinase	No	Oncogene-induced	Inhibits	17488820
701	BUB1B	BUB1 mitotic checkpoint serine/threonine kinase B	Yes	Oncogene-induced	Inhibits	28806777
811	CALR	calreticulin	No	Unclear	Inhibits	25378661
826	CAPNS1	calpain small subunit 1	Yes	Oncogene-induced	Induces	20107320
826	CAPNS1	calpain small subunit 1	Yes	Stress-induced	Induces	20107320
79800	CARF	calcium responsive transcription factor	No	Replicative	Induces	19001376
79800	CARF	calcium responsive transcription factor	No	Stress-induced	Induces	19001376
10498	CARM1	coactivator associated arginine methyltransferase 1	No	Replicative	Inhibits	23837869
835	CASP2	caspase 2	No	Oncogene-induced	Induces	25114039
857	CAV1	caveolin 1	No	Unclear	Induces	15263006
284119	CAVIN1	caveolae associated protein 1	No	Unclear	Induces	21445100
875	CBS	cystathionine beta-synthase	No	Replicative	Inhibits	23117410
23468	CBX5	chromobox 5	No	Unclear	Inhibits	26160351
23492	CBX7	chromobox 7	No	Replicative	Inhibits	14647293
57332	CBX8	chromobox 8	No	Unclear	Inhibits	17332741
6347	CCL2	C-C motif chemokine ligand 2	No	Unclear	Induces	26573462
1490	CCN2	cellular communication network factor 2	Yes	Oncogene-induced	Induces	22684333
8838	CCN6	cellular communication network factor 6	No	Unclear	Induces	26611489
890	CCNA2	cyclin A2	Yes	Oncogene-induced	Inhibits	28806777
891	CCNB1	cyclin B1	Yes	Unclear	Inhibits	30069972
595	CCND1	cyclin D1	No	Unclear	Induces	7698220
896	CCND3	cyclin D3	Yes	Unclear	Inhibits	20113529
940	CD28	CD28 molecule	No	Replicative	Inhibits	24231352
947	CD34	CD34 molecule	No	Unclear	Induces	25879198
959	CD40LG	CD40 ligand	Yes	Unclear	Unclear	30078020
3732	CD82	CD82 molecule	Yes	Unclear	Induces	23873025
993	CDC25A	cell division cycle 25A	No	Unclear	Inhibits	32264951
8318	CDC45	cell division cycle 45	Yes	Oncogene-induced	Inhibits	28806777
990	CDC6	cell division cycle 6	Yes	Stress-induced	Induces	30158672
8317	CDC7	cell division cycle 7	Yes	Oncogene-induced	Inhibits	28806777
157313	CDCA2	cell division cycle associated 2	No	Stress-induced	Inhibits	24905922
55038	CDCA4	cell division cycle associated 4	No	Unclear	Inhibits	32264951
999	CDH1	cadherin 1	No	Oncogene-induced	Inhibits	19477924
983	CDK1	cyclin dependent kinase 1	Yes	Unclear	Inhibits	23324396
5129	CDK18	cyclin dependent kinase 18	No	Unclear	Induces	26583757
1017	CDK2	cyclin dependent kinase 2	No	Replicative	Inhibits	25149358
1017	CDK2	cyclin dependent kinase 2	No	Stress-induced	Inhibits	25149358
1017	CDK2	cyclin dependent kinase 2	No	Oncogene-induced	Inhibits	25149358
8099	CDK2AP1	cyclin dependent kinase 2 associated protein 1	No	Unclear	Inhibits	25785833
1019	CDK4	cyclin dependent kinase 4	No	Replicative	Inhibits	12082615
1020	CDK5	cyclin dependent kinase 5	Yes	Unclear	Induces	15024070
8851	CDK5R1	cyclin dependent kinase 5 regulatory subunit 1	Yes	Oncogene-induced	Induces	20181942
1021	CDK6	cyclin dependent kinase 6	No	Replicative	Inhibits	12082615
1026	CDKN1A	cyclin dependent kinase inhibitor 1A	No	Replicative	Induces	9242615
1026	CDKN1A	cyclin dependent kinase inhibitor 1A	No	Stress-induced	Induces	9242615
1026	CDKN1A	cyclin dependent kinase inhibitor 1A	No	Oncogene-induced	Induces	9242615
1027	CDKN1B	cyclin dependent kinase inhibitor 1B	No	Unclear	Induces	9512419
1028	CDKN1C	cyclin dependent kinase inhibitor 1C	Yes	Unclear	Induces	22705236
1029	CDKN2A	cyclin dependent kinase inhibitor 2A	No	Replicative	Induces	9607312
1029	CDKN2A	cyclin dependent kinase inhibitor 2A	No	Stress-induced	Induces	9607312
1029	CDKN2A	cyclin dependent kinase inhibitor 2A	No	Oncogene-induced	Induces	9607312
55602	CDKN2AIP	CDKN2A interacting protein	No	Replicative	Induces	19001376
55602	CDKN2AIP	CDKN2A interacting protein	No	Stress-induced	Induces	19001376
1030	CDKN2B	cyclin dependent kinase inhibitor 2B	Yes	Replicative	Induces	10939591
634	CEACAM1	CEA cell adhesion molecule 1	No	Stress-induced	Induces	23552604
1051	CEBPB	CCAAT enhancer binding protein beta	Yes	Stress-induced	Induces	25772238
1054	CEBPG	CCAAT enhancer binding protein gamma	Yes	Oncogene-induced	Inhibits	23775115
1058	CENPA	centromere protein A	No	Unclear	Inhibits	20160010
8208	CHAF1B	chromatin assembly factor 1 subunit B	Yes	Oncogene-induced	Inhibits	28806777
26038	CHD5	chromodomain helicase DNA binding protein 5	No	Replicative	Induces	23168260
26038	CHD5	chromodomain helicase DNA binding protein 5	No	Oncogene-induced	Induces	23168260
1111	CHEK1	checkpoint kinase 1	Yes	Stress-induced	Induces	20716119
11200	CHEK2	checkpoint kinase 2	Yes	Unclear	Induces	16024600
1147	CHUK	component of inhibitor of nuclear factor kappa B kinase complex	Yes	Stress-induced	Induces	22740410
57650	CIP2A	cellular inhibitor of PP2A	Yes	Unclear	Inhibits	18559589
11113	CIT	citron rho-interacting serine/threonine kinase	Yes	Oncogene-induced	Inhibits	28806777
26586	CKAP2	cytoskeleton associated protein 2	No	Unclear	Inhibits	32264951
1152	CKB	creatine kinase B	No	Unclear	Induces	26583757
9635	CLCA2	chloride channel accessory 2	No	Stress-induced	Induces	22431922
8192	CLPP	caseinolytic mitochondrial matrix peptidase proteolytic subunit	Yes	Stress-induced	Inhibits	30878663
63967	CLSPN	claspin	Yes	Oncogene-induced	Inhibits	30796221
1191	CLU	clusterin	Yes	Stress-induced	Inhibits	31376806
57472	CNOT6	CCR4-NOT transcription complex subunit 6	No	Unclear	Inhibits	26792405
246175	CNOT6L	CCR4-NOT transcription complex subunit 6 like	Yes	Unclear	Inhibits	21233283
1329	COX5B	cytochrome c oxidase subunit 5B	Yes	Unclear	Inhibits	26506233
64506	CPEB1	cytoplasmic polyadenylation element binding protein 1	No	Replicative	Induces	19141477
126129	CPT1C	carnitine palmitoyltransferase 1C	Yes	Unclear	Inhibits	30070697
8804	CREG1	cellular repressor of E1A stimulated genes 1	Yes	Oncogene-induced	Induces	21263217
83716	CRISPLD2	cysteine rich secretory protein LCCL domain containing 2	No	Stress-induced	Inhibits	31219803
1452	CSNK1A1	casein kinase 1 alpha 1	Yes	Unclear	Inhibits	23324396
1457	CSNK2A1	casein kinase 2 alpha 1	No	Replicative	Inhibits	16442104
1491	CTH	cystathionine gamma-lyase	Yes	Replicative	Inhibits	23353821
1491	CTH	cystathionine gamma-lyase	Yes	Stress-induced	Inhibits	23353821
8727	CTNNAL1	catenin alpha like 1	Yes	Oncogene-induced	Inhibits	21278790
1499	CTNNB1	catenin beta 1	No	Unclear	Induces	24130040
1508	CTSB	cathepsin B	No	Unclear	Inhibits	30352807
1509	CTSD	cathepsin D	Yes	Unclear	Inhibits	26657266
8450	CUL4B	cullin 4B	Yes	Replicative	Inhibits	25464270
8450	CUL4B	cullin 4B	Yes	Stress-induced	Inhibits	25464270
1523	CUX1	cut like homeobox 1	No	Oncogene-induced	Inhibits	24618719
2919	CXCL1	C-X-C motif chemokine ligand 1	No	Oncogene-induced	Induces	17060621
3579	CXCR2	C-X-C motif chemokine receptor 2	No	Replicative	Induces	18555777
3579	CXCR2	C-X-C motif chemokine receptor 2	No	Oncogene-induced	Induces	18555777
1727	CYB5R3	cytochrome b5 reductase 3	No	Unclear	Inhibits	24450884
1536	CYBB	cytochrome b-245 beta chain	No	Unclear	Induces	21841319
1592	CYP26A1	cytochrome P450 family 26 subfamily A member 1	Yes	Stress-induced	Inhibits	26058854
1610	DAO	D-amino acid oxidase	Yes	Stress-induced	Induces	27545311
23564	DDAH2	dimethylarginine dimethylaminohydrolase 2	No	Unclear	Inhibits	24764313
1642	DDB1	damage specific DNA binding protein 1	Yes	Oncogene-induced	Inhibits	28806777
1643	DDB2	damage specific DNA binding protein 2	No	Oncogene-induced	Induces	20351176
54541	DDIT4	DNA damage inducible transcript 4	No	Replicative	Inhibits	22627671
7913	DEK	DEK proto-oncogene	No	Replicative	Inhibits	16254365
64798	DEPTOR	DEP domain containing MTOR interacting protein	Yes	Unclear	Inhibits	25568666
54487	DGCR8	DGCR8 microprocessor complex subunit	No	Unclear	Inhibits	23773483
1718	DHCR24	24-dehydrocholesterol reductase	No	Oncogene-induced	Induces	15577914
10202	DHRS2	dehydrogenase/reductase 2	Yes	Unclear	Induces	29632240
1660	DHX9	DExH-box helicase 9	No	Replicative	Inhibits	24990949
23405	DICER1	dicer 1, ribonuclease III	No	Stress-induced	Inhibits	26990999
11083	DIDO1	death inducer-obliterator 1	No	Unclear	Inhibits	26611489
9077	DIRAS3	DIRAS family GTPase 3	No	Unclear	Inhibits	28316325
1736	DKC1	dyskerin pseudouridine synthase 1	Yes	Replicative	Inhibits	25732822
1736	DKC1	dyskerin pseudouridine synthase 1	Yes	Oncogene-induced	Inhibits	25732822
10395	DLC1	DLC1 Rho GTPase activating protein	Yes	Oncogene-induced	Induces	23853104
9988	DMTF1	cyclin D binding myb like transcription factor 1	No	Oncogene-induced	Induces	18267069
1786	DNMT1	DNA methyltransferase 1	No	Unclear	Inhibits	21572997
1788	DNMT3A	DNA methyltransferase 3 alpha	Yes	Stress-induced	Inhibits	20473858
1789	DNMT3B	DNA methyltransferase 3 beta	No	Unclear	Inhibits	21572997
84444	DOT1L	DOT1 like histone lysine methyltransferase	Yes	Unclear	Inhibits	22190683
1803	DPP4	dipeptidyl peptidase 4	No	Oncogene-induced	Induces	29481642
84661	DPY30	dpy-30 histone methyltransferase complex regulatory subunit	No	Unclear	Inhibits	23872946
51514	DTL	denticleless E3 ubiquitin protein ligase homolog	Yes	Unclear	Inhibits	29606879
1843	DUSP1	dual specificity phosphatase 1	Yes	Oncogene-induced	Induces	30536303
80824	DUSP16	dual specificity phosphatase 16	Yes	Unclear	Inhibits	26381291
63904	DUSP21	dual specificity phosphatase 21	Yes	Unclear	Inhibits	23929653
1845	DUSP3	dual specificity phosphatase 3	Yes	Unclear	Inhibits	16604064
1848	DUSP6	dual specificity phosphatase 6	Yes	Oncogene-induced	Inhibits	25499223
1859	DYRK1A	dual specificity tyrosine phosphorylation regulated kinase 1A	Yes	Oncogene-induced	Induces	21498570
1869	E2F1	E2F transcription factor 1	No	Unclear	Induces	10594030
1871	E2F3	E2F transcription factor 3	Yes	Unclear	Inhibits	22354972
144455	E2F7	E2F transcription factor 7	No	Oncogene-induced	Induces	22802529
1894	ECT2	epithelial cell transforming 2	Yes	Oncogene-induced	Inhibits	28806777
9521	EEF1E1	eukaryotic translation elongation factor 1 epsilon 1	No	Unclear	Induces	25465621
1956	EGFR	epidermal growth factor receptor	Yes	Unclear	Inhibits	25504754
54583	EGLN1	egl-9 family hypoxia inducible factor 1	Yes	Replicative	Induces	16161047
1959	EGR2	early growth response 2	No	Unclear	Induces	33547862
26298	EHF	ETS homologous factor	No	Unclear	Induces	17627613
10919	EHMT2	euchromatic histone lysine methyltransferase 2	Yes	Unclear	Inhibits	25595900
493861	EID3	EP300 interacting inhibitor of differentiation 3	Yes	Stress-induced	Induces	30114644
5610	EIF2AK2	eukaryotic translation initiation factor 2 alpha kinase 2	No	Stress-induced	Induces	29906232
9451	EIF2AK3	eukaryotic translation initiation factor 2 alpha kinase 3	Yes	Unclear	Inhibits	22548801
1977	EIF4E	eukaryotic translation initiation factor 4E	Yes	Oncogene-induced	Unclear	21399233
1978	EIF4EBP1	eukaryotic translation initiation factor 4E binding protein 1	No	Oncogene-induced	Inhibits	19878875
1982	EIF4G2	eukaryotic translation initiation factor 4 gamma 2	Yes	Unclear	Inhibits	24497838
1994	ELAVL1	ELAV like RNA binding protein 1	Yes	Replicative	Inhibits	29584879
6924	ELOA	elongin A	No	Unclear	Inhibits	32264951
2021	ENDOG	endonuclease G	No	Unclear	Inhibits	20211237
2022	ENG	endoglin	Yes	Unclear	Induces	27067789
2023	ENO1	enolase 1	No	Oncogene-induced	Inhibits	18852884
57089	ENTPD7	ectonucleoside triphosphate diphosphohydrolase 7	No	Oncogene-induced	Induces	27737960
2033	EP300	E1A binding protein p300	No	Replicative	Induces	30773298
2033	EP300	E1A binding protein p300	No	Oncogene-induced	Induces	30773298
2034	EPAS1	endothelial PAS domain protein 1	Yes	Replicative	Inhibits	26057707
2034	EPAS1	endothelial PAS domain protein 1	Yes	Stress-induced	Inhibits	26057707
2042	EPHA3	EPH receptor A3	Yes	Unclear	Inhibits	23324396
2044	EPHA5	EPH receptor A5	Yes	Stress-induced	Inhibits	25623065
2057	EPOR	erythropoietin receptor	Yes	Stress-induced	Inhibits	25544764
2064	ERBB2	erb-b2 receptor tyrosine kinase 2	Yes	Oncogene-induced	Induces	15705882
2067	ERCC1	ERCC excision repair 1, endonuclease non-catalytic subunit	No	Unclear	Inhibits	24964749
54206	ERRFI1	ERBB receptor feedback inhibitor 1	No	Unclear	Induces	24815188
30816	ERVW-1	endogenous retrovirus group W member 1, envelope	No	Oncogene-induced	Induces	24186980
9700	ESPL1	extra spindle pole bodies like 1, separase	Yes	Oncogene-induced	Inhibits	28806777
2099	ESR1	estrogen receptor 1	No	Oncogene-induced	Inhibits	27259243
2103	ESRRB	estrogen related receptor beta	Yes	Stress-induced	Induces	25496115
2113	ETS1	ETS proto-oncogene 1, transcription factor	No	Oncogene-induced	Induces	11234019
2114	ETS2	ETS proto-oncogene 2, transcription factor	No	Oncogene-induced	Induces	11234019
2120	ETV6	ETS variant transcription factor 6	No	Unclear	Induces	30088951
2130	EWSR1	EWS RNA binding protein 1	No	Unclear	Induces	21030557
2146	EZH2	enhancer of zeste 2 polycomb repressive complex 2 subunit	Yes	Stress-induced	Inhibits	24588771
2177	FANCD2	FA complementation group D2	No	Stress-induced	Induces	21995812
2194	FASN	fatty acid synthase	No	Oncogene-induced	Induces	30962418
10922	FASTK	Fas activated serine/threonine kinase	No	Unclear	Induces	26583757
26263	FBXO22	F-box protein 22	Yes	Stress-induced	Induces	26868148
79791	FBXO31	F-box protein 31	Yes	Unclear	Induces	16357137
26272	FBXO4	F-box protein 4	Yes	Unclear	Induces	29142209
26271	FBXO5	F-box protein 5	Yes	Oncogene-induced	Inhibits	17875940
23291	FBXW11	F-box and WD repeat domain containing 11	Yes	Unclear	Inhibits	31406304
2224	FDPS	farnesyl diphosphate synthase	Yes	Stress-induced	Inhibits	29030460
55612	FERMT1	FERM domain containing kindlin 1	No	Unclear	Inhibits	23278235
10979	FERMT2	FERM domain containing kindlin 2	Yes	Unclear	Inhibits	31308359
26291	FGF21	fibroblast growth factor 21	No	Replicative	Inhibits	31178962
26291	FGF21	fibroblast growth factor 21	No	Stress-induced	Inhibits	31178962
2260	FGFR1	fibroblast growth factor receptor 1	Yes	Stress-induced	Induces	26250908
2263	FGFR2	fibroblast growth factor receptor 2	No	Oncogene-induced	Unclear	19403560
2261	FGFR3	fibroblast growth factor receptor 3	Yes	Oncogene-induced	Induces	23902722
51024	FIS1	fission, mitochondrial 1	Yes	Unclear	Inhibits	17545159
2321	FLT1	fms related receptor tyrosine kinase 1	No	Unclear	Inhibits	18583712
100529261	FNTB	CHURC1-FNTB readthrough	Yes	Stress-induced	Inhibits	29030460
2353	FOS	Fos proto-oncogene, AP-1 transcription factor subunit	No	Unclear	Inhibits	1560044
3169	FOXA1	forkhead box A1	Yes	Unclear	Induces	27349269
2297	FOXD1	forkhead box D1	No	Replicative	Unclear	30933975
2305	FOXM1	forkhead box M1	Yes	Unclear	Inhibits	25071344
2308	FOXO1	forkhead box O1	No	Unclear	Induces	30088951
2309	FOXO3	forkhead box O3	No	Unclear	Inhibits	15741276
4303	FOXO4	forkhead box O4	Yes	Oncogene-induced	Induces	20959475
27086	FOXP1	forkhead box P1	No	Replicative	Inhibits	28240601
50943	FOXP3	forkhead box P3	Yes	Oncogene-induced	Induces	27238838
94234	FOXQ1	forkhead box Q1	No	Unclear	Inhibits	29500491
6624	FSCN1	fascin actin-bundling protein 1	Yes	Stress-induced	Inhibits	26058854
2395	FXN	frataxin	Yes	Unclear	Inhibits	24860428
8087	FXR1	FMR1 autosomal homolog 1	Yes	Replicative	Inhibits	27606879
2539	G6PD	glucose-6-phosphate dehydrogenase	No	Stress-induced	Inhibits	10980404
10912	GADD45G	growth arrest and DNA damage inducible gamma	Yes	Replicative	Induces	23897841
2597	GAPDH	glyceraldehyde-3-phosphate dehydrogenase	Yes	Stress-induced	Inhibits	21749859
2626	GATA4	GATA binding protein 4	No	Replicative	Induces	26404840
2626	GATA4	GATA binding protein 4	No	Stress-induced	Induces	26404840
9518	GDF15	growth differentiation factor 15	No	Oncogene-induced	Induces	26909594
9518	GDF15	growth differentiation factor 15	No	Stress-induced	Induces	26909594
8487	GEMIN2	gem nuclear organelle associated protein 2	Yes	Replicative	Induces	16461895
79017	GGCT	gamma-glutamylcyclotransferase	Yes	Oncogene-induced	Inhibits	27658708
2697	GJA1	gap junction protein alpha 1	No	Unclear	Induces	30518918
56287	GKN1	gastrokine 1	Yes	Replicative	Induces	25344918
2735	GLI1	GLI family zinc finger 1	Yes	Unclear	Inhibits	29930746
51053	GMNN	geminin DNA replication inhibitor	No	Replicative	Inhibits	23142824
51053	GMNN	geminin DNA replication inhibitor	No	Stress-induced	Inhibits	23142824
8833	GMPS	guanine monophosphate synthase	Yes	Unclear	Inhibits	27939741
2791	GNG11	G protein subunit gamma 11	No	Stress-induced	Induces	17092487
27232	GNMT	glycine N-methyltransferase	Yes	Unclear	Induces	22160218
2719	GPC3	glypican 3	Yes	Replicative	Inhibits	21847365
2898	GRIK2	glutamate ionotropic receptor kainate type subunit 2	Yes	Replicative	Induces	30587499
2868	GRK4	G protein-coupled receptor kinase 4	No	Unclear	Induces	28912086
2870	GRK6	G protein-coupled receptor kinase 6	No	Unclear	Induces	26583757
2896	GRN	granulin precursor	Yes	Unclear	Inhibits	26600492
2925	GRPR	gastrin releasing peptide receptor	Yes	Unclear	Inhibits	26780458
2926	GRSF1	G-rich RNA sequence binding factor 1	No	Replicative	Inhibits	30944385
2926	GRSF1	G-rich RNA sequence binding factor 1	No	Stress-induced	Inhibits	30944385
2931	GSK3A	glycogen synthase kinase 3 alpha	Yes	Unclear	Inhibits	24396695
2932	GSK3B	glycogen synthase kinase 3 beta	Yes	Unclear	Inhibits	18782348
51512	GTSE1	G2 and S-phase expressed 1	Yes	Stress-induced	Inhibits	30961661
3036	HAS1	hyaluronan synthase 1	No	Stress-induced	Inhibits	31219803
54930	HAUS4	HAUS augmin like complex subunit 4	No	Unclear	Inhibits	32264951
26959	HBP1	HMG-box transcription factor 1	No	Oncogene-induced	Induces	16966377
3065	HDAC1	histone deacetylase 1	Yes	Unclear	Induces	21420382
3066	HDAC2	histone deacetylase 2	Yes	Unclear	Inhibits	17409421
8841	HDAC3	histone deacetylase 3	Yes	Unclear	Inhibits	18558095
9759	HDAC4	histone deacetylase 4	No	Replicative	Inhibits	26414199
51564	HDAC7	histone deacetylase 7	Yes	Oncogene-induced	Inhibits	21120446
51564	HDAC7	histone deacetylase 7	Yes	Stress-induced	Inhibits	21120446
3070	HELLS	helicase, lymphoid specific	No	Replicative	Inhibits	19561196
220296	HEPACAM	hepatic and glial cell adhesion molecule	Yes	Unclear	Induces	18845560
3091	HIF1A	hypoxia inducible factor 1 subunit alpha	Yes	Stress-induced	Inhibits	26057707
28996	HIPK2	homeodomain interacting protein kinase 2	Yes	Oncogene-induced	Induces	25778922
7290	HIRA	histone cell cycle regulator	No	Oncogene-induced	Induces	15621527
3096	HIVEP1	HIVEP zinc finger 1	No	Unclear	Inhibits	18852884
55355	HJURP	Holliday junction recognition protein	No	Unclear	Inhibits	23292286
3101	HK3	hexokinase 3	No	Unclear	Induces	26583757
3159	HMGA1	high mobility group AT-hook 1	No	Oncogene-induced	Induces	16901784
8091	HMGA2	high mobility group AT-hook 2	No	Oncogene-induced	Induces	16901784
3146	HMGB1	high mobility group box 1	Yes	Unclear	Inhibits	25051367
3148	HMGB2	high mobility group box 2	No	Oncogene-induced	Inhibits	27799366
3149	HMGB3	high mobility group box 3	Yes	Unclear	Inhibits	27774979
3156	HMGCR	3-hydroxy-3-methylglutaryl-CoA reductase	Yes	Stress-induced	Inhibits	29030460
3178	HNRNPA1	heterogeneous nuclear ribonucleoprotein A1	Yes	Unclear	Inhibits	31257225
220988	HNRNPA3	heterogeneous nuclear ribonucleoprotein A3	No	Replicative	Inhibits	24823364
3182	HNRNPAB	heterogeneous nuclear ribonucleoprotein A/B	No	Unclear	Inhibits	32264951
3183	HNRNPC	heterogeneous nuclear ribonucleoprotein C	Yes	Stress-induced	Induces	24379680
3184	HNRNPD	heterogeneous nuclear ribonucleoprotein D	Yes	Replicative	Inhibits	27596953
3184	HNRNPD	heterogeneous nuclear ribonucleoprotein D	Yes	Stress-induced	Inhibits	27596953
84525	HOPX	HOP homeobox	No	Oncogene-induced	Induces	25345926
3205	HOXA9	homeobox A9	No	Oncogene-induced	Inhibits	23455154
3265	HRAS	HRas proto-oncogene, GTPase	No	Oncogene-induced	Induces	9054499
9653	HS2ST1	heparan sulfate 2-O-sulfotransferase 1	Yes	Stress-induced	Inhibits	26250908
3297	HSF1	heat shock transcription factor 1	No	Stress-induced	Inhibits	22510478
3320	HSP90AA1	heat shock protein 90 alpha family class A member 1	No	Oncogene-induced	Inhibits	27793846
3326	HSP90AB1	heat shock protein 90 alpha family class B member 1	No	Oncogene-induced	Inhibits	27793846
3303	HSPA1A	heat shock protein family A (Hsp70) member 1A	Yes	Unclear	Inhibits	17332370
3306	HSPA2	heat shock protein family A (Hsp70) member 2	Yes	Unclear	Inhibits	15741319
3309	HSPA5	heat shock protein family A (Hsp70) member 5	Yes	Stress-induced	Inhibits	24756776
3313	HSPA9	heat shock protein family A (Hsp70) member 9	Yes	Stress-induced	Induces	17306926
3315	HSPB1	heat shock protein family B (small) member 1	No	Stress-induced	Inhibits	18089808
5654	HTRA1	HtrA serine peptidase 1	Yes	Replicative	Induces	23623979
5654	HTRA1	HtrA serine peptidase 1	Yes	Stress-induced	Induces	23623979
10525	HYOU1	hypoxia up-regulated 1	No	Stress-induced	Inhibits	23757447
3397	ID1	inhibitor of DNA binding 1, HLH protein	No	Replicative	Inhibits	12177246
3428	IFI16	interferon gamma inducible protein 16	Yes	Replicative	Induces	12894224
3458	IFNG	interferon gamma	No	Unclear	Induces	19071156
3484	IGFBP1	insulin like growth factor binding protein 1	Yes	Unclear	Induces	22392074
3486	IGFBP3	insulin like growth factor binding protein 3	No	Stress-induced	Induces	18329388
3488	IGFBP5	insulin like growth factor binding protein 5	No	Replicative	Induces	17804819
3490	IGFBP7	insulin like growth factor binding protein 7	No	Oncogene-induced	Induces	18267069
3490	IGFBP7	insulin like growth factor binding protein 7	No	Oncogene-induced	Induces	22392074
8517	IKBKG	inhibitor of nuclear factor kappa B kinase regulatory subunit gamma	Yes	Stress-induced	Induces	22740410
3552	IL1A	interleukin 1 alpha	No	Unclear	Induces	2218499
3554	IL1R1	interleukin 1 receptor type 1	No	Oncogene-induced	Induces	18267069
3557	IL1RN	interleukin 1 receptor antagonist	No	Replicative	Unclear	12764021
11009	IL24	interleukin 24	Yes	Stress-induced	Inhibits	29749438
3569	IL6	interleukin 6	No	Oncogene-induced	Induces	18555778
3569	IL6	interleukin 6	No	Stress-induced	Induces	18555778
3609	ILF3	interleukin enhancer binding factor 3	No	Unclear	Inhibits	23117626
3611	ILK	integrin linked kinase	Yes	Unclear	Inhibits	26176204
10989	IMMT	inner membrane mitochondrial protein	No	Unclear	Inhibits	32264951
3619	INCENP	inner centromere protein	Yes	Oncogene-induced	Inhibits	28806777
3621	ING1	inhibitor of growth family member 1	No	Unclear	Induces	18691180
3622	ING2	inhibitor of growth family member 2	No	Replicative	Induces	16024799
84289	ING5	inhibitor of growth family member 5	Yes	Unclear	Induces	28915612
8821	INPP4B	inositol polyphosphate-4-phosphatase type II B	No	Unclear	Inhibits	19647222
51135	IRAK4	interleukin 1 receptor associated kinase 4	Yes	Stress-induced	Inhibits	25231413
3659	IRF1	interferon regulatory factor 1	No	Oncogene-induced	Induces	18267069
3661	IRF3	interferon regulatory factor 3	No	Unclear	Induces	16513254
3663	IRF5	interferon regulatory factor 5	Yes	Unclear	Induces	18505922
3665	IRF7	interferon regulatory factor 7	Yes	Unclear	Induces	18505922
3690	ITGB3	integrin subunit beta 3	Yes	Oncogene-induced	Induces	28273461
3690	ITGB3	integrin subunit beta 3	Yes	Stress-induced	Induces	28273461
3691	ITGB4	integrin subunit beta 4	No	Unclear	Induces	17964297
3705	ITPK1	inositol-tetrakisphosphate 1-kinase	No	Unclear	Induces	26583757
3707	ITPKB	inositol-trisphosphate 3-kinase B	No	Unclear	Induces	26583757
3708	ITPR1	inositol 1,4,5-trisphosphate receptor type 1	No	Oncogene-induced	Induces	24797322
3709	ITPR2	inositol 1,4,5-trisphosphate receptor type 2	No	Oncogene-induced	Induces	24797322
3710	ITPR3	inositol 1,4,5-trisphosphate receptor type 3	No	Oncogene-induced	Induces	24797322
50618	ITSN2	intersectin 2	No	Stress-induced	Induces	23472054
3717	JAK2	Janus kinase 2	No	Unclear	Induces	24681574
51155	JPT1	Jupiter microtubule associated homolog 1	Yes	Unclear	Inhibits	31257225
3725	JUN	Jun proto-oncogene, AP-1 transcription factor subunit	Yes	Stress-induced	Inhibits	17126817
3726	JUNB	JunB proto-oncogene, AP-1 transcription factor subunit	Yes	Unclear	Induces	18628455
10524	KAT5	lysine acetyltransferase 5	No	Oncogene-induced	Induces	23685072
3736	KCNA1	potassium voltage-gated channel subfamily A member 1	No	Oncogene-induced	Induces	23774215
3768	KCNJ12	potassium inwardly rectifying channel subfamily J member 12	Yes	Stress-induced	Inhibits	20841375
23028	KDM1A	lysine demethylase 1A	No	Oncogene-induced	Inhibits	29438700
84678	KDM2B	lysine demethylase 2B	No	Replicative	Inhibits	21757686
9682	KDM4A	lysine demethylase 4A	Yes	Oncogene-induced	Unclear	23168260
23081	KDM4C	lysine demethylase 4C	No	Oncogene-induced	Inhibits	29438700
10765	KDM5B	lysine demethylase 5B	Yes	Unclear	Inhibits	23354547
23135	KDM6B	lysine demethylase 6B	Yes	Unclear	Induces	25652587
3791	KDR	kinase insert domain receptor	Yes	Unclear	Inhibits	26420897
9817	KEAP1	kelch like ECH associated protein 1	No	Stress-induced	Induces	31491600
3832	KIF11	kinesin family member 11	Yes	Oncogene-induced	Inhibits	28806777
10112	KIF20A	kinesin family member 20A	Yes	Stress-induced	Inhibits	25961928
11004	KIF2C	kinesin family member 2C	Yes	Unclear	Inhibits	23098759
3833	KIFC1	kinesin family member C1	No	Unclear	Inhibits	23318213
9365	KL	klotho	No	Replicative	Inhibits	17014852
9314	KLF4	Kruppel like factor 4	Yes	Oncogene-induced	Induces	27531889
85442	KNDC1	kinase non-catalytic C-lobe domain containing 1	No	Unclear	Induces	29568929
3880	KRT19	keratin 19	Yes	Unclear	Inhibits	27863477
283455	KSR2	kinase suppressor of ras 2	Yes	Unclear	Unclear	23324396
3920	LAMP2	lysosomal associated membrane protein 2	No	Unclear	Inhibits	21858089
9113	LATS1	large tumor suppressor kinase 1	Yes	Unclear	Inhibits	23324396
26524	LATS2	large tumor suppressor kinase 2	No	Replicative	Induces	30755404
143903	LAYN	layilin	No	Unclear	Induces	21740549
3930	LBR	lamin B receptor	Yes	Stress-induced	Inhibits	30615890
3934	LCN2	lipocalin 2	No	Stress-induced	Inhibits	24452457
123169	LEO1	LEO1 homolog, Paf1/RNA polymerase II complex component	No	Replicative	Unclear	15791002
3958	LGALS3	galectin 3	Yes	Unclear	Inhibits	24971481
51474	LIMA1	LIM domain and actin binding 1	No	Replicative	Inhibits	26206181
51474	LIMA1	LIM domain and actin binding 1	No	Stress-induced	Inhibits	26206181
3984	LIMK1	LIM domain kinase 1	No	Unclear	Induces	26583757
91750	LIN52	lin-52 DREAM MuvB core complex component	Yes	Oncogene-induced	Unclear	21498570
132660	LIN54	lin-54 DREAM MuvB core complex component	No	Oncogene-induced	Inhibits	21860417
286826	LIN9	lin-9 DREAM MuvB core complex component	No	Oncogene-induced	Inhibits	21860417
4000	LMNA	lamin A/C	No	Unclear	Unclear	28483909
4001	LMNB1	lamin B1	No	Oncogene-induced	Inhibits	22155925
102724571	LNCTAM34A	long non coding transcriptional activator of miR34a	Yes	Replicative	Inhibits	29593331
4015	LOX	lysyl oxidase	No	Oncogene-induced	Inhibits	24113189
4015	LOX	lysyl oxidase	No	Stress-induced	Inhibits	24113189
4017	LOXL2	lysyl oxidase like 2	No	Oncogene-induced	Inhibits	24113189
4017	LOXL2	lysyl oxidase like 2	No	Stress-induced	Inhibits	24113189
1902	LPAR1	lysophosphatidic acid receptor 1	Yes	Unclear	Induces	27641212
23566	LPAR3	lysophosphatidic acid receptor 3	No	Unclear	Inhibits	27641212
120892	LRRK2	leucine rich repeat kinase 2	Yes	Unclear	Unclear	30712480
8581	LY6D	lymphocyte antigen 6 family member D	Yes	Unclear	Induces	27545311
8379	MAD1L1	mitotic arrest deficient 1 like 1	Yes	Stress-induced	Induces	19766114
4085	MAD2L1	mitotic arrest deficient 2 like 1	No	Unclear	Inhibits	22170163
84944	MAEL	maelstrom spermatogenic transposon silencer	No	Oncogene-induced	Inhibits	27926513
4094	MAF	MAF bZIP transcription factor	No	Stress-induced	Inhibits	26496036
4101	MAGEA2	MAGE family member A2	No	Oncogene-induced	Inhibits	22117195
55110	MAGOHB	mago homolog B, exon junction complex subunit	No	Replicative	Inhibits	26206181
55110	MAGOHB	mago homolog B, exon junction complex subunit	No	Stress-induced	Inhibits	26206181
5604	MAP2K1	mitogen-activated protein kinase kinase 1	No	Unclear	Induces	14701721
5605	MAP2K2	mitogen-activated protein kinase kinase 2	No	Oncogene-induced	Induces	9765203
5606	MAP2K3	mitogen-activated protein kinase kinase 3	Yes	Unclear	Inhibits	23324396
5608	MAP2K6	mitogen-activated protein kinase kinase 6	Yes	Unclear	Induces	12208764
5609	MAP2K7	mitogen-activated protein kinase kinase 7	No	Unclear	Induces	26583757
9020	MAP3K14	mitogen-activated protein kinase kinase kinase 14	Yes	Stress-induced	Induces	22740410
4217	MAP3K5	mitogen-activated protein kinase kinase kinase 5	No	Stress-induced	Induces	16731828
9064	MAP3K6	mitogen-activated protein kinase kinase kinase 6	No	Unclear	Induces	26583757
6885	MAP3K7	mitogen-activated protein kinase kinase kinase 7	No	Unclear	Induces	26583757
11184	MAP4K1	mitogen-activated protein kinase kinase kinase kinase 1	Yes	Unclear	Inhibits	23324396
5594	MAPK1	mitogen-activated protein kinase 1	No	Oncogene-induced	Induces	23599344
6300	MAPK12	mitogen-activated protein kinase 12	No	Unclear	Induces	26583757
1432	MAPK14	mitogen-activated protein kinase 14	No	Replicative	Induces	12581156
1432	MAPK14	mitogen-activated protein kinase 14	No	Stress-induced	Induces	12581156
5601	MAPK9	mitogen-activated protein kinase 9	Yes	Oncogene-induced	Inhibits	20354187
8550	MAPKAPK5	MAPK activated protein kinase 5	No	Oncogene-induced	Induces	17254968
54708	MARCHF5	membrane associated ring-CH-type finger 5	Yes	Stress-induced	Inhibits	20103533
4082	MARCKS	myristoylated alanine rich protein kinase C substrate	Yes	Unclear	Induces	22619307
22983	MAST1	microtubule associated serine/threonine kinase 1	No	Unclear	Induces	26583757
4145	MATK	megakaryocyte-associated tyrosine kinase	No	Unclear	Induces	26583757
57506	MAVS	mitochondrial antiviral signaling protein	No	Unclear	Induces	28471483
4162	MCAM	melanoma cell adhesion molecule	No	Replicative	Inhibits	26941359
4170	MCL1	MCL1 apoptosis regulator, BCL2 family member	Yes	Stress-induced	Inhibits	22451485
8888	MCM3AP	minichromosome maintenance complex component 3 associated protein	No	Unclear	Inhibits	19686285
4176	MCM7	minichromosome maintenance complex component 7	No	Unclear	Inhibits	32264951
10445	MCRS1	microspherule protein 1	No	Unclear	Induces	22563078
90550	MCU	mitochondrial calcium uniporter	No	Oncogene-induced	Induces	24797322
9656	MDC1	mediator of DNA damage checkpoint 1	Yes	Replicative	Inhibits	17158742
4190	MDH1	malate dehydrogenase 1	No	Unclear	Inhibits	22971926
4192	MDK	midkine	No	Stress-induced	Inhibits	31219803
4193	MDM2	MDM2 proto-oncogene	Yes	Unclear	Inhibits	25803170
145553	MDP1	magnesium dependent phosphatase 1	Yes	Unclear	Induces	31218958
4199	ME1	malic enzyme 1	Yes	Stress-induced	Inhibits	25994759
4200	ME2	malic enzyme 2	Yes	Stress-induced	Inhibits	25994759
4204	MECP2	methyl-CpG binding protein 2	No	Replicative	Inhibits	20065105
9968	MED12	mediator complex subunit 12	Yes	Unclear	Inhibits	31072327
4205	MEF2A	myocyte enhancer factor 2A	No	Replicative	Inhibits	31182679
4205	MEF2A	myocyte enhancer factor 2A	No	Stress-induced	Inhibits	31182679
4212	MEIS2	Meis homeobox 2	Yes	Unclear	Inhibits	30975979
4221	MEN1	menin 1	No	Oncogene-induced	Induces	18267069
4222	MEOX1	mesenchyme homeobox 1	No	Unclear	Induces	22206000
4233	MET	MET proto-oncogene, receptor tyrosine kinase	Yes	Unclear	Inhibits	25726528
57721	METTL14	methyltransferase 14, N6-adenosine-methyltransferase subunit	Yes	Stress-induced	Induces	28247949
4282	MIF	macrophage migration inhibitory factor	No	Stress-induced	Inhibits	24274936
50488	MINK1	misshapen like kinase 1	Yes	Oncogene-induced	Induces	16337592
4286	MITF	melanocyte inducing transcription factor	Yes	Oncogene-induced	Unclear	28376192
23608	MKRN1	makorin ring finger protein 1	Yes	Unclear	Inhibits	19536131
4311	MME	membrane metalloendopeptidase	No	Oncogene-induced	Induces	30671946
4311	MME	membrane metalloendopeptidase	No	Stress-induced	Induces	30671946
4316	MMP7	matrix metallopeptidase 7	No	Unclear	Inhibits	18207346
4318	MMP9	matrix metallopeptidase 9	Yes	Unclear	Inhibits	17510426
3110	MNX1	motor neuron and pancreas homeobox 1	Yes	Oncogene-induced	Induces	30093397
126308	MOB3A	MOB kinase activator 3A	No	Unclear	Induces	26583757
23515	MORC3	MORC family CW-type zinc finger 3	No	Unclear	Induces	17332504
10933	MORF4L1	mortality factor 4 like 1	No	Stress-induced	Inhibits	31219803
4342	MOS	MOS proto-oncogene, serine/threonine kinase	No	Oncogene-induced	Induces	17136093
57591	MRTFA	myocardin related transcription factor A	Yes	Oncogene-induced	Inhibits	23853104
57496	MRTFB	myocardin related transcription factor B	Yes	Oncogene-induced	Inhibits	23853104
4478	MSN	moesin	No	Unclear	Inhibits	20376899
4485	MST1	macrophage stimulating 1	Yes	Oncogene-induced	Induces	24334454
4495	MT1G	metallothionein 1G	Yes	Stress-induced	Induces	20705054
92140	MTDH	metadherin	Yes	Unclear	Inhibits	28923415
10797	MTHFD2	methylenetetrahydrofolate dehydrogenase (NADP+ dependent) 2, methenyltetrahydrofolate cyclohydrolase	No	Unclear	Inhibits	32264951
2475	MTOR	mechanistic target of rapamycin kinase	No	Stress-induced	Inhibits	31219803
4585	MUC4	mucin 4, cell surface associated	Yes	Oncogene-induced	Inhibits	24747969
80198	MUS81	MUS81 structure-specific endonuclease subunit	Yes	Replicative	Inhibits	26415217
80198	MUS81	MUS81 structure-specific endonuclease subunit	Yes	Replicative	Inhibits	27255997
4598	MVK	mevalonate kinase	No	Unclear	Induces	26583757
9961	MVP	major vault protein	Yes	Stress-induced	Induces	24997994
10608	MXD4	MAX dimerization protein 4	No	Replicative	Induces	12761891
10514	MYBBP1A	MYB binding protein 1a	Yes	Stress-induced	Inhibits	25543088
4605	MYBL2	MYB proto-oncogene like 2	Yes	Oncogene-induced	Inhibits	17182682
4609	MYC	MYC proto-oncogene, bHLH transcription factor	No	Oncogene-induced	Inhibits	16537449
4613	MYCN	MYCN proto-oncogene, bHLH transcription factor	Yes	Replicative	Inhibits	29022893
4613	MYCN	MYCN proto-oncogene, bHLH transcription factor	Yes	Stress-induced	Inhibits	29022893
4615	MYD88	MYD88 innate immune signal transduction adaptor	Yes	Stress-induced	Inhibits	25231413
4638	MYLK	myosin light chain kinase	Yes	Unclear	Inhibits	23324396
112939	NACC1	nucleus accumbens associated 1	Yes	Stress-induced	Inhibits	28599472
65220	NADK	NAD kinase	No	Unclear	Induces	26583757
10135	NAMPT	nicotinamide phosphoribosyltransferase	No	Replicative	Inhibits	17307730
79923	NANOG	Nanog homeobox	Yes	Replicative	Inhibits	26795560
4683	NBN	nibrin	Yes	Stress-induced	Inhibits	24141789
4077	NBR1	NBR1 autophagy cargo receptor	Yes	Oncogene-induced	Inhibits	30260700
4077	NBR1	NBR1 autophagy cargo receptor	Yes	Stress-induced	Inhibits	30260700
54892	NCAPG2	non-SMC condensin II complex subunit G2	No	Unclear	Inhibits	25474630
29781	NCAPH2	non-SMC condensin II complex subunit H2	No	Oncogene-induced	Induces	26017022
10397	NDRG1	N-myc downstream regulated 1	Yes	Unclear	Induces	24302615
8509	NDST2	N-deacetylase and N-sulfotransferase 2	No	Oncogene-induced	Induces	27737960
4734	NEDD4	NEDD4 E3 ubiquitin protein ligase	No	Oncogene-induced	Inhibits	23549616
4750	NEK1	NIMA related kinase 1	Yes	Unclear	Inhibits	23324396
4751	NEK2	NIMA related kinase 2	No	Unclear	Inhibits	32264951
6787	NEK4	NIMA related kinase 4	No	Replicative	Induces	22851694
6787	NEK4	NIMA related kinase 4	No	Stress-induced	Induces	22851694
10783	NEK6	NIMA related kinase 6	Yes	Unclear	Inhibits	21099361
91754	NEK9	NIMA related kinase 9	Yes	Oncogene-induced	Inhibits	29112787
4763	NF1	neurofibromin 1	No	Oncogene-induced	Inhibits	25824590
4771	NF2	neurofibromin 2	No	Oncogene-induced	Induces	18267069
4780	NFE2L2	nuclear factor, erythroid 2 like 2	No	Unclear	Inhibits	20068043
4791	NFKB2	nuclear factor kappa B subunit 2	No	Unclear	Inhibits	25255445
4792	NFKBIA	NFKB inhibitor alpha	Yes	Replicative	Induces	21552325
4792	NFKBIA	NFKB inhibitor alpha	Yes	Stress-induced	Induces	21552325
79840	NHEJ1	non-homologous end joining factor 1	No	Replicative	Inhibits	28369633
4814	NINJ1	ninjurin 1	Yes	Unclear	Induces	15464245
81614	NIPA2	NIPA magnesium transporter 2	No	Unclear	Inhibits	32264951
51701	NLK	nemo like kinase	Yes	Unclear	Inhibits	23144700
79671	NLRX1	NLR family member X1	Yes	Unclear	Induces	29482578
9221	NOLC1	nucleolar and coiled-body phosphoprotein 1	No	Unclear	Induces	28493459
4851	NOTCH1	notch receptor 1	No	Oncogene-induced	Induces	24931169
4854	NOTCH3	notch receptor 3	Yes	Stress-induced	Induces	23610446
27035	NOX1	NADPH oxidase 1	No	Unclear	Induces	29042481
50507	NOX4	NADPH oxidase 4	No	Oncogene-induced	Induces	20523116
50507	NOX4	NADPH oxidase 4	No	Oncogene-induced	Induces	23216904
4869	NPM1	nucleophosmin 1	Yes	Oncogene-induced	Inhibits	23536448
1728	NQO1	NAD(P)H quinone dehydrogenase 1	No	Oncogene-induced	Induces	26078718
7376	NR1H2	nuclear receptor subfamily 1 group H member 2	No	Stress-induced	Inhibits	24398515
7101	NR2E1	nuclear receptor subfamily 2 group E member 1	No	Oncogene-induced	Unclear	25328137
4893	NRAS	NRAS proto-oncogene, GTPase	No	Oncogene-induced	Induces	16964246
4899	NRF1	nuclear respiratory factor 1	No	Unclear	Inhibits	30486409
80023	NRSN2	neurensin 2	Yes	Unclear	Induces	26055238
54888	NSUN2	NOP2/Sun RNA methyltransferase 2	No	Replicative	Inhibits	26687548
54888	NSUN2	NOP2/Sun RNA methyltransferase 2	No	Stress-induced	Inhibits	26687548
59277	NTN4	netrin 4	Yes	Stress-induced	Inhibits	24265816
9891	NUAK1	NUAK family kinase 1	No	Unclear	Induces	19927127
81788	NUAK2	NUAK family kinase 2	Yes	Oncogene-induced	Inhibits	21460252
11164	NUDT5	nudix hydrolase 5	No	Oncogene-induced	Inhibits	23581889
10204	NUTF2	nuclear transport factor 2	No	Unclear	Inhibits	29970603
4968	OGG1	8-oxoguanine DNA glycosylase	No	Oncogene-induced	Inhibits	24618719
8473	OGT	O-linked N-acetylglucosamine (GlcNAc) transferase	No	Oncogene-induced	Induces	27217568
4976	OPA1	OPA1 mitochondrial dynamin like GTPase	Yes	Unclear	Inhibits	17545159
84876	ORAI1	ORAI calcium release-activated calcium modulator 1	Yes	Unclear	Induces	26257076
4998	ORC1	origin recognition complex subunit 1	Yes	Replicative	Inhibits	28216383
5015	OTX2	orthodenticle homeobox 2	Yes	Oncogene-induced	Induces	21047732
5021	OXTR	oxytocin receptor	No	Stress-induced	Inhibits	31219803
9934	P2RY14	purinergic receptor P2Y14	No	Unclear	Inhibits	28980705
64175	P3H1	prolyl 3-hydroxylase 1	No	Replicative	Inhibits	26206181
64175	P3H1	prolyl 3-hydroxylase 1	No	Stress-induced	Inhibits	26206181
5062	PAK2	p21 (RAC1) activated kinase 2	No	Oncogene-induced	Induces	31209047
10298	PAK4	p21 (RAC1) activated kinase 4	No	Unclear	Induces	26583757
9060	PAPSS2	3'-phosphoadenosine 5'-phosphosulfate synthase 2	Yes	Unclear	Inhibits	26250908
11315	PARK7	Parkinsonism associated deglycase	No	Unclear	Inhibits	28600848
142	PARP1	poly(ADP-ribose) polymerase 1	Yes	Unclear	Inhibits	29590171
23598	PATZ1	POZ/BTB and AT hook containing zinc finger 1	No	Unclear	Inhibits	22052190
7849	PAX8	paired box 8	Yes	Replicative	Inhibits	21602887
55193	PBRM1	polybromo 1	No	Replicative	Induces	26992241
7703	PCGF2	polycomb group ring finger 2	No	Unclear	Induces	17151361
11235	PDCD10	programmed cell death 10	No	Replicative	Induces	25655101
11235	PDCD10	programmed cell death 10	No	Oncogene-induced	Induces	25655101
22984	PDCD11	programmed cell death 11	Yes	Replicative	Inhibits	25732822
22984	PDCD11	programmed cell death 11	Yes	Oncogene-induced	Inhibits	25732822
27250	PDCD4	programmed cell death 4	Yes	Replicative	Inhibits	30687637
5155	PDGFB	platelet derived growth factor subunit B	No	Oncogene-induced	Induces	23934686
149420	PDIK1L	PDLIM1 interacting kinase 1 like	No	Unclear	Induces	26583757
5170	PDPK1	3-phosphoinositide dependent protein kinase 1	No	Unclear	Induces	26583757
23037	PDZD2	PDZ domain containing 2	Yes	Unclear	Induces	18639375
8682	PEA15	proliferation and apoptosis adaptor protein 15	Yes	Replicative	Induces	18267069
8682	PEA15	proliferation and apoptosis adaptor protein 15	Yes	Oncogene-induced	Induces	18267069
5037	PEBP1	phosphatidylethanolamine binding protein 1	Yes	Stress-induced	Induces	23814485
27043	PELP1	proline, glutamate and leucine rich protein 1	Yes	Oncogene-induced	Inhibits	24967003
23481	PES1	pescadillo ribosomal biogenesis factor 1	Yes	Replicative	Inhibits	25732822
23481	PES1	pescadillo ribosomal biogenesis factor 1	Yes	Oncogene-induced	Inhibits	25732822
5824	PEX19	peroxisomal biogenesis factor 19	Yes	Stress-induced	Induces	17389721
5241	PGR	progesterone receptor	Yes	Stress-induced	Induces	23574718
5245	PHB	prohibitin	Yes	Unclear	Induces	16705168
11331	PHB2	prohibitin 2	No	Unclear	Inhibits	29307834
26227	PHGDH	phosphoglycerate dehydrogenase	Yes	Unclear	Inhibits	30250195
5298	PI4KB	phosphatidylinositol 4-kinase beta	No	Oncogene-induced	Induces	29420297
5286	PIK3C2A	phosphatidylinositol-4-phosphate 3-kinase catalytic subunit type 2 alpha	Yes	Unclear	Unclear	23324396
5290	PIK3CA	phosphatidylinositol-4,5-bisphosphate 3-kinase catalytic subunit alpha	No	Oncogene-induced	Unclear	21909130
23533	PIK3R5	phosphoinositide-3-kinase regulatory subunit 5	No	Unclear	Induces	26583757
5292	PIM1	Pim-1 proto-oncogene, serine/threonine kinase	No	Replicative	Induces	25040935
5292	PIM1	Pim-1 proto-oncogene, serine/threonine kinase	No	Oncogene-induced	Induces	25040935
5300	PIN1	peptidylprolyl cis/trans isomerase, NIMA-interacting 1	No	Replicative	Induces	28986099
65018	PINK1	PTEN induced kinase 1	No	Stress-induced	Inhibits	29890141
54984	PINX1	PIN2 (TERF1) interacting telomerase inhibitor 1	Yes	Replicative	Induces	24839934
8544	PIR	pirin	Yes	Oncogene-induced	Inhibits	21514450
8544	PIR	pirin	Yes	Stress-induced	Inhibits	21514450
5307	PITX1	paired like homeodomain 1	Yes	Replicative	Induces	31404068
5320	PLA2G2A	phospholipase A2 group IIA	No	Replicative	Induces	19197340
22925	PLA2R1	phospholipase A2 receptor 1	No	Replicative	Induces	19197340
22925	PLA2R1	phospholipase A2 receptor 1	No	Stress-induced	Induces	19197340
5338	PLD2	phospholipase D2	Yes	Unclear	Inhibits	25064843
5347	PLK1	polo like kinase 1	No	Replicative	Inhibits	23525475
5371	PML	PML nuclear body scaffold	No	Oncogene-induced	Induces	10910364
10654	PMVK	phosphomevalonate kinase	No	Unclear	Induces	26583757
87178	PNPT1	polyribonucleotide nucleotidyltransferase 1	Yes	Replicative	Induces	12721301
5444	PON1	paraoxonase 1	No	Unclear	Inhibits	22897574
25913	POT1	protection of telomeres 1	No	Replicative	Inhibits	15657433
5453	POU3F1	POU class 3 homeobox 1	Yes	Stress-induced	Induces	31212703
5460	POU5F1	POU class 5 homeobox 1	No	Oncogene-induced	Induces	22746537
5468	PPARG	peroxisome proliferator activated receptor gamma	No	Replicative	Induces	18544633
10891	PPARGC1A	PPARG coactivator 1 alpha	Yes	Stress-induced	Inhibits	26244551
5479	PPIB	peptidylprolyl isomerase B	Yes	Oncogene-induced	Inhibits	24272483
5495	PPM1B	protein phosphatase, Mg2+/Mn2+ dependent 1B	No	Unclear	Inhibits	24674756
8493	PPM1D	protein phosphatase, Mg2+/Mn2+ dependent 1D	No	Unclear	Inhibits	19544416
23368	PPP1R13B	protein phosphatase 1 regulatory subunit 13B	Yes	Stress-induced	Inhibits	22068052
5518	PPP2R1A	protein phosphatase 2 scaffold subunit Aalpha	Yes	Oncogene-induced	Induces	30021885
5525	PPP2R5A	protein phosphatase 2 regulatory subunit B'alpha	Yes	Oncogene-induced	Induces	21822300
5563	PRKAA2	protein kinase AMP-activated catalytic subunit alpha 2	No	Stress-induced	Inhibits	26890602
5580	PRKCD	protein kinase C delta	No	Replicative	Induces	19279193
5583	PRKCH	protein kinase C eta	Yes	Stress-induced	Induces	25412309
5587	PRKD1	protein kinase D1	No	Oncogene-induced	Induces	24828530
25865	PRKD2	protein kinase D2	Yes	Oncogene-induced	Inhibits	24463355
5591	PRKDC	protein kinase, DNA-activated, catalytic subunit	Yes	Stress-induced	Inhibits	22009179
5071	PRKN	parkin RBR E3 ubiquitin protein ligase	No	Stress-induced	Inhibits	25714760
3276	PRMT1	protein arginine methyltransferase 1	Yes	Unclear	Inhibits	30741995
55170	PRMT6	protein arginine methyltransferase 6	Yes	Unclear	Inhibits	22987071
5625	PRODH	proline dehydrogenase 1	Yes	Unclear	Induces	27545311
5629	PROX1	prospero homeobox 1	Yes	Replicative	Induces	23291986
27339	PRPF19	pre-mRNA processing factor 19	No	Replicative	Inhibits	16388800
5683	PSMA2	proteasome 20S subunit alpha 2	Yes	Oncogene-induced	Inhibits	28806777
5686	PSMA5	proteasome 20S subunit alpha 5	Yes	Oncogene-induced	Inhibits	28806777
5689	PSMB1	proteasome 20S subunit beta 1	Yes	Oncogene-induced	Inhibits	28806777
5693	PSMB5	proteasome 20S subunit beta 5	No	Replicative	Inhibits	24393841
10213	PSMD14	proteasome 26S subunit, non-ATPase 14	Yes	Unclear	Inhibits	19732767
5728	PTEN	phosphatase and tensin homolog	Yes	Unclear	Inhibits	30337688
5743	PTGS2	prostaglandin-endoperoxide synthase 2	No	Replicative	Induces	28803844
5743	PTGS2	prostaglandin-endoperoxide synthase 2	No	Stress-induced	Induces	28803844
5747	PTK2	protein tyrosine kinase 2	Yes	Unclear	Inhibits	30761269
5770	PTPN1	protein tyrosine phosphatase non-receptor type 1	No	Oncogene-induced	Unclear	25175024
5777	PTPN6	protein tyrosine phosphatase non-receptor type 6	Yes	Unclear	Inhibits	26215037
9232	PTTG1	PTTG1 regulator of sister chromatid separation, securin	No	Unclear	Induces	20452981
5814	PURB	purine rich element binding protein B	Yes	Stress-induced	Induces	24379680
5836	PYGL	glycogen phosphorylase L	Yes	Unclear	Inhibits	23177934
29127	RACGAP1	Rac GTPase activating protein 1	Yes	Oncogene-induced	Inhibits	27216196
10399	RACK1	receptor for activated C kinase 1	Yes	Unclear	Inhibits	29048616
5885	RAD21	RAD21 cohesin complex component	No	Unclear	Inhibits	26529363
5887	RAD23B	RAD23 homolog B, nucleotide excision repair protein	No	Unclear	Inhibits	24823364
5889	RAD51C	RAD51 paralog C	No	Stress-induced	Inhibits	26820992
5894	RAF1	Raf-1 proto-oncogene, serine/threonine kinase	No	Oncogene-induced	Induces	9765202
5901	RAN	RAN, member RAS oncogene family	No	Unclear	Inhibits	23160023
10048	RANBP9	RAN binding protein 9	Yes	Stress-induced	Inhibits	26943034
5909	RAP1GAP	RAP1 GTPase activating protein	No	Oncogene-induced	Induces	18267069
11069	RAPGEF4	Rap guanine nucleotide exchange factor 4	No	Unclear	Inhibits	24169561
5915	RARB	retinoic acid receptor beta	No	Oncogene-induced	Induces	7737367
11186	RASSF1	Ras association domain family member 1	Yes	Replicative	Induces	19223555
11186	RASSF1	Ras association domain family member 1	Yes	Oncogene-induced	Induces	19223555
83937	RASSF4	Ras association domain family member 4	Yes	Oncogene-induced	Inhibits	24334454
83593	RASSF5	Ras association domain family member 5	Yes	Oncogene-induced	Induces	25778922
5925	RB1	RB transcriptional corepressor 1	No	Stress-induced	Induces	24231354
5928	RBBP4	RB binding protein 4, chromatin remodeling factor	No	Unclear	Inhibits	26491019
5933	RBL1	RB transcriptional corepressor like 1	Yes	Stress-induced	Induces	18418057
5934	RBL2	RB transcriptional corepressor like 2	Yes	Replicative	Induces	19648966
55544	RBM38	RNA binding motif protein 38	Yes	Unclear	Induces	30176896
9584	RBM39	RNA binding motif protein 39	No	Oncogene-induced	Inhibits	24876127
5947	RBP1	retinol binding protein 1	Yes	Oncogene-induced	Induces	16479010
5948	RBP2	retinol binding protein 2	Yes	Unclear	Inhibits	19850045
3516	RBPJ	recombination signal binding protein for immunoglobulin kappa J region	No	Oncogene-induced	Induces	24931169
9978	RBX1	ring-box 1	Yes	Unclear	Inhibits	19509229
1104	RCC1	regulator of chromosome condensation 1	Yes	Stress-induced	Inhibits	26864624
8434	RECK	reversion inducing cysteine rich protein with kazal motifs	No	Unclear	Inhibits	20407016
9401	RECQL4	RecQ like helicase 4	Yes	Unclear	Inhibits	29229926
5970	RELA	RELA proto-oncogene, NF-kB subunit	Yes	Stress-induced	Induces	21552325
5971	RELB	RELB proto-oncogene, NF-kB subunit	Yes	Stress-induced	Induces	21552325
387	RHOA	ras homolog family member A	No	Oncogene-induced	Inhibits	19147561
10535	RNASEH2A	ribonuclease H2 subunit A	Yes	Stress-induced	Inhibits	30532030
79621	RNASEH2B	ribonuclease H2 subunit B	Yes	Stress-induced	Inhibits	30532030
6041	RNASEL	ribonuclease L	No	Replicative	Induces	17130839
140823	ROMO1	reactive oxygen species modulator 1	No	Replicative	Induces	18836179
6135	RPL11	ribosomal protein L11	Yes	Replicative	Induces	20221446
6135	RPL11	ribosomal protein L11	Yes	Stress-induced	Induces	20221446
6208	RPS14	ribosomal protein S14	Yes	Oncogene-induced	Induces	29941930
6198	RPS6KB1	ribosomal protein S6 kinase B1	No	Unclear	Induces	22928666
6198	RPS6KB1	ribosomal protein S6 kinase B1	No	Unclear	Induces	21544240
6203	RPS9	ribosomal protein S9	Yes	Unclear	Inhibits	20221446
57521	RPTOR	regulatory associated protein of MTOR complex 1	No	Unclear	Induces	28888905
6236	RRAD	RRAD, Ras related glycolysis inhibitor and calcium channel regulator	Yes	Replicative	Inhibits	20460530
6236	RRAD	RRAD, Ras related glycolysis inhibitor and calcium channel regulator	Yes	Stress-induced	Inhibits	20460530
22800	RRAS2	RAS related 2	No	Unclear	Inhibits	29440281
6240	RRM1	ribonucleotide reductase catalytic subunit M1	Yes	Oncogene-induced	Inhibits	28806777
6241	RRM2	ribonucleotide reductase regulatory subunit M2	Yes	Oncogene-induced	Inhibits	23249808
50484	RRM2B	ribonucleotide reductase regulatory TP53 inducible subunit M2B	No	Unclear	Inhibits	23139867
23378	RRP8	ribosomal RNA processing 8	Yes	Stress-induced	Induces	26505814
57142	RTN4	reticulon 4	Yes	Unclear	Induces	30480803
861	RUNX1	RUNX family transcription factor 1	No	Unclear	Induces	19448675
10856	RUVBL2	RuvB like AAA ATPase 2	Yes	Replicative	Inhibits	22341977
6277	S100A6	S100 calcium binding protein A6	No	Unclear	Inhibits	23095053
6299	SALL1	spalt like transcription factor 1	Yes	Oncogene-induced	Induces	29625565
25939	SAMHD1	SAM and HD domain containing deoxynucleoside triphosphate triphosphohydrolase 1	Yes	Replicative	Inhibits	24445253
112483	SAT2	spermidine/spermine N1-acetyltransferase family member 2	No	Unclear	Inhibits	26611489
6382	SDC1	syndecan 1	Yes	Unclear	Inhibits	25462564
8991	SELENBP1	selenium binding protein 1	Yes	Stress-induced	Induces	20332323
280636	SELENOH	selenoprotein H	No	Stress-induced	Inhibits	25336634
29843	SENP1	SUMO specific peptidase 1	No	Unclear	Inhibits	18616636
57337	SENP7	SUMO specific peptidase 7	No	Unclear	Inhibits	18616636
5055	SERPINB2	serpin family B member 2	No	Unclear	Induces	28794016
5054	SERPINE1	serpin family E member 1	No	Replicative	Induces	16862142
9739	SETD1A	SET domain containing 1A, histone lysine methyltransferase	Yes	Unclear	Inhibits	31253781
2810	SFN	stratifin	Yes	Oncogene-induced	Induces	19642975
6422	SFRP1	secreted frizzled related protein 1	No	Stress-induced	Induces	22927647
6446	SGK1	serum/glucocorticoid regulated kinase 1	No	Replicative	Inhibits	26230157
6477	SIAH1	siah E3 ubiquitin protein ligase 1	No	Replicative	Induces	21057505
150094	SIK1	salt inducible kinase 1	No	Unclear	Induces	26583757
23309	SIN3B	SIN3 transcription regulator family member B	No	Unclear	Induces	19654306
23411	SIRT1	sirtuin 1	No	Unclear	Inhibits	18320031
22933	SIRT2	sirtuin 2	No	Unclear	Inhibits	25924011
23410	SIRT3	sirtuin 3	No	Stress-induced	Inhibits	23494737
51548	SIRT6	sirtuin 6	No	Replicative	Inhibits	25819580
51547	SIRT7	sirtuin 7	Yes	Stress-induced	Inhibits	24885964
6495	SIX1	SIX homeobox 1	No	Oncogene-induced	Inhibits	26500063
4990	SIX6	SIX homeobox 6	No	Unclear	Unclear	26365380
6502	SKP2	S-phase kinase associated protein 2	Yes	Oncogene-induced	Inhibits	20237562
64849	SLC13A3	solute carrier family 13 member 3	No	Stress-induced	Induces	25384549
9194	SLC16A7	solute carrier family 16 member 7	Yes	Unclear	Inhibits	22964484
292	SLC25A5	solute carrier family 25 member 5	Yes	Stress-induced	Inhibits	25220407
1318	SLC31A2	solute carrier family 31 member 2	No	Oncogene-induced	Induces	27737960
55065	SLC52A1	solute carrier family 52 member 1	Yes	Stress-induced	Inhibits	27545311
6524	SLC5A2	solute carrier family 5 member 2	No	Stress-induced	Induces	24996978
4086	SMAD1	SMAD family member 1	Yes	Oncogene-induced	Induces	21050181
4087	SMAD2	SMAD family member 2	Yes	Unclear	Inhibits	30971692
4088	SMAD3	SMAD family member 3	No	Stress-induced	Induces	27892764
4090	SMAD5	SMAD family member 5	Yes	Oncogene-induced	Induces	21050181
4091	SMAD6	SMAD family member 6	Yes	Replicative	Inhibits	19269967
4091	SMAD6	SMAD family member 6	Yes	Stress-induced	Inhibits	19269967
6595	SMARCA2	SWI/SNF related, matrix associated, actin dependent regulator of chromatin, subfamily a, member 2	Yes	Unclear	Inhibits	23872584
6597	SMARCA4	SWI/SNF related, matrix associated, actin dependent regulator of chromatin, subfamily a, member 4	No	Replicative	Inhibits	20697355
6598	SMARCB1	SWI/SNF related, matrix associated, actin dependent regulator of chromatin, subfamily b, member 1	Yes	Unclear	Induces	14604992
6602	SMARCD1	SWI/SNF related, matrix associated, actin dependent regulator of chromatin, subfamily d, member 1	Yes	Unclear	Inhibits	28868154
8243	SMC1A	structural maintenance of chromosomes 1A	No	Unclear	Inhibits	27731420
10592	SMC2	structural maintenance of chromosomes 2	No	Unclear	Inhibits	25474630
23049	SMG1	SMG1 nonsense mediated mRNA decay associated PI3K related kinase	Yes	Unclear	Inhibits	23324396
64750	SMURF2	SMAD specific E3 ubiquitin protein ligase 2	No	Replicative	Induces	15574587
6615	SNAI1	snail family transcriptional repressor 1	Yes	Unclear	Inhibits	20397042
8651	SOCS1	suppressor of cytokine signaling 1	No	Replicative	Induces	20005840
8651	SOCS1	suppressor of cytokine signaling 1	No	Oncogene-induced	Induces	20005840
6647	SOD1	superoxide dismutase 1	No	Unclear	Inhibits	12871978
6648	SOD2	superoxide dismutase 2	No	Unclear	Induces	12592389
8470	SORBS2	sorbin and SH3 domain containing 2	No	Unclear	Induces	24165198
6656	SOX1	SRY-box transcription factor 1	Yes	Oncogene-induced	Induces	22767186
6657	SOX2	SRY-box transcription factor 2	Yes	Unclear	Induces	23451179
6659	SOX4	SRY-box transcription factor 4	Yes	Stress-induced	Inhibits	27446439
6660	SOX5	SRY-box transcription factor 5	Yes	Oncogene-induced	Induces	19219070
6667	SP1	Sp1 transcription factor	No	Unclear	Induces	17225865
9043	SPAG9	sperm associated antigen 9	Yes	Unclear	Inhibits	27449044
6678	SPARC	secreted protein acidic and cysteine rich	Yes	Stress-induced	Induces	20164124
8877	SPHK1	sphingosine kinase 1	No	Replicative	Inhibits	30885289
6688	SPI1	Spi-1 proto-oncogene	No	Oncogene-induced	Induces	28912174
10927	SPIN1	spindlin 1	Yes	Unclear	Induces	18201843
8405	SPOP	speckle type BTB/POZ protein	No	Oncogene-induced	Induces	26527005
6714	SRC	SRC proto-oncogene, non-receptor tyrosine kinase	Yes	Stress-induced	Inhibits	16204065
6720	SREBF1	sterol regulatory element binding transcription factor 1	Yes	Stress-induced	Induces	24396695
6720	SREBF1	sterol regulatory element binding transcription factor 1	Yes	Stress-induced	Induces	20615871
6722	SRF	serum response factor	Yes	Unclear	Inhibits	20096952
6426	SRSF1	serine and arginine rich splicing factor 1	Yes	Oncogene-induced	Induces	23478443
6427	SRSF2	serine and arginine rich splicing factor 2	No	Stress-induced	Inhibits	30026406
6428	SRSF3	serine and arginine rich splicing factor 3	No	Replicative	Inhibits	22777358
6757	SSX2	SSX family member 2	Yes	Oncogene-induced	Induces	25363656
10735	STAG2	stromal antigen 2	No	Replicative	Induces	28819029
6772	STAT1	signal transducer and activator of transcription 1	No	Unclear	Induces	22217266
6774	STAT3	signal transducer and activator of transcription 3	No	Oncogene-induced	Induces	22374671
6776	STAT5A	signal transducer and activator of transcription 5A	No	Oncogene-induced	Induces	17913706
6777	STAT5B	signal transducer and activator of transcription 5B	No	Unclear	Induces	20536843
6778	STAT6	signal transducer and activator of transcription 6	Yes	Unclear	Induces	23935100
6786	STIM1	stromal interaction molecule 1	Yes	Unclear	Unclear	26257076
282974	STK32C	serine/threonine kinase 32C	No	Unclear	Induces	26583757
6789	STK4	serine/threonine kinase 4	No	Unclear	Induces	26611489
83931	STK40	serine/threonine kinase 40	No	Unclear	Induces	26583757
79991	STN1	STN1 subunit of CST complex	No	Replicative	Inhibits	22964711
10273	STUB1	STIP1 homology and U-box containing protein 1	Yes	Stress-induced	Inhibits	28232384
6613	SUMO2	small ubiquitin like modifier 2	No	Unclear	Induces	17012228
6612	SUMO3	small ubiquitin like modifier 3	No	Unclear	Induces	17012228
6829	SUPT5H	SPT5 homolog, DSIF elongation factor subunit	Yes	Oncogene-induced	Inhibits	19210550
6839	SUV39H1	SUV39H1 histone lysine methyltransferase	No	Unclear	Inhibits	26160351
23512	SUZ12	SUZ12 polycomb repressive complex 2 subunit	No	Replicative	Inhibits	23455154
23512	SUZ12	SUZ12 polycomb repressive complex 2 subunit	No	Oncogene-induced	Inhibits	23455154
6850	SYK	spleen associated tyrosine kinase	Yes	Unclear	Induces	19293188
6857	SYT1	synaptotagmin 1	Yes	Unclear	Inhibits	30647108
9066	SYT7	synaptotagmin 7	Yes	Unclear	Inhibits	30647108
10460	TACC3	transforming acidic coiled-coil containing protein 3	Yes	Stress-induced	Inhibits	20729911
6876	TAGLN	transgelin	Yes	Stress-induced	Induces	20705054
29110	TBK1	TANK binding kinase 1	Yes	Unclear	Inhibits	24487029
9519	TBPL1	TATA-box binding protein like 1	Yes	Stress-induced	Induces	28082682
6909	TBX2	T-box transcription factor 2	Yes	Replicative	Inhibits	15781639
6926	TBX3	T-box transcription factor 3	No	Oncogene-induced	Inhibits	24876127
7003	TEAD1	TEA domain transcription factor 1	Yes	Oncogene-induced	Inhibits	28759040
7004	TEAD4	TEA domain transcription factor 4	Yes	Oncogene-induced	Inhibits	28759040
7014	TERF2	telomeric repeat binding factor 2	Yes	Replicative	Inhibits	16539655
7015	TERT	telomerase reverse transcriptase	No	Replicative	Inhibits	9454332
7027	TFDP1	transcription factor Dp-1	Yes	Unclear	Inhibits	22012588
10342	TFG	trafficking from ER to golgi regulator	Yes	Unclear	Inhibits	21809350
7041	TGFB1I1	transforming growth factor beta 1 induced transcript 1	No	Unclear	Induces	9032249
7042	TGFB2	transforming growth factor beta 2	Yes	Oncogene-induced	Inhibits	30971692
7045	TGFBI	transforming growth factor beta induced	Yes	Replicative	Induces	22695319
7046	TGFBR1	transforming growth factor beta receptor 1	Yes	Unclear	Inhibits	30971692
7048	TGFBR2	transforming growth factor beta receptor 2	Yes	Unclear	Unclear	28273461
7048	TGFBR2	transforming growth factor beta receptor 2	Yes	Unclear	Unclear	30971692
7068	THRB	thyroid hormone receptor beta	Yes	Stress-induced	Unclear	17965546
57103	TIGAR	TP53 induced glycolysis regulatory phosphatase	Yes	Stress-induced	Induces	19710698
8914	TIMELESS	timeless circadian regulator	No	Oncogene-induced	Inhibits	30100061
81793	TLR10	toll like receptor 10	No	Oncogene-induced	Induces	31183403
7097	TLR2	toll like receptor 2	No	Oncogene-induced	Induces	31183403
7098	TLR3	toll like receptor 3	No	Unclear	Induces	24165198
7099	TLR4	toll like receptor 4	No	Unclear	Inhibits	30790400
51311	TLR8	toll like receptor 8	Yes	Stress-induced	Inhibits	25231413
56674	TMEM9B	TMEM9 domain family member B	Yes	Unclear	Induces	21740549
8741	TNFSF13	TNF superfamily member 13	Yes	Unclear	Inhibits	19466596
9966	TNFSF15	TNF superfamily member 15	No	Replicative	Induces	20675618
10043	TOM1	target of myb1 membrane trafficking protein	No	Unclear	Induces	15265694
7150	TOP1	DNA topoisomerase I	No	Oncogene-induced	Induces	19435923
7156	TOP3A	DNA topoisomerase III alpha	Yes	Replicative	Induces	24526736
11073	TOPBP1	DNA topoisomerase II binding protein 1	Yes	Replicative	Inhibits	21149450
11073	TOPBP1	DNA topoisomerase II binding protein 1	Yes	Oncogene-induced	Inhibits	21149450
7157	TP53	tumor protein p53	Yes	Replicative	Induces	9275177
7157	TP53	tumor protein p53	Yes	Stress-induced	Induces	9275177
7157	TP53	tumor protein p53	Yes	Oncogene-induced	Induces	9275177
7158	TP53BP1	tumor protein p53 binding protein 1	No	Unclear	Induces	27371829
7159	TP53BP2	tumor protein p53 binding protein 2	No	Oncogene-induced	Induces	23248303
9540	TP53I3	tumor protein p53 inducible protein 3	Yes	Replicative	Inhibits	28259183
9540	TP53I3	tumor protein p53 inducible protein 3	Yes	Stress-induced	Inhibits	28259183
94241	TP53INP1	tumor protein p53 inducible nuclear protein 1	No	Stress-induced	Induces	21093163
8626	TP63	tumor protein p63	No	Oncogene-induced	Induces	19898465
1200	TPP1	tripeptidyl peptidase 1	No	Stress-induced	Inhibits	27559927
7175	TPR	translocated promoter region, nuclear basket protein	Yes	Unclear	Inhibits	21811608
22974	TPX2	TPX2 microtubule nucleation factor	Yes	Unclear	Inhibits	28638452
6434	TRA2B	transformer 2 beta homolog	Yes	Unclear	Inhibits	27043659
1787	TRDMT1	tRNA aspartic acid methyltransferase 1	No	Replicative	Inhibits	28843151
10155	TRIM28	tripartite motif containing 28	No	Oncogene-induced	Induces	25160591
54822	TRPM7	transient receptor potential cation channel subfamily M member 7	Yes	Replicative	Inhibits	22166235
79054	TRPM8	transient receptor potential cation channel subfamily M member 8	Yes	Replicative	Inhibits	22555807
8295	TRRAP	transformation/transcription domain associated protein	Yes	Oncogene-induced	Inhibits	28806777
8848	TSC22D1	TSC22 domain family member 1	No	Oncogene-induced	Inhibits	21448135
7272	TTK	TTK protein kinase	Yes	Unclear	Inhibits	27618777
7291	TWIST1	twist family bHLH transcription factor 1	Yes	Oncogene-induced	Inhibits	22654667
7291	TWIST1	twist family bHLH transcription factor 1	Yes	Oncogene-induced	Inhibits	24974259
117581	TWIST2	twist family bHLH transcription factor 2	Yes	Oncogene-induced	Inhibits	24974259
7295	TXN	thioredoxin	No	Unclear	Inhibits	20074557
10628	TXNIP	thioredoxin interacting protein	No	Replicative	Induces	20656682
10628	TXNIP	thioredoxin interacting protein	No	Oncogene-induced	Induces	20656682
7297	TYK2	tyrosine kinase 2	No	Unclear	Induces	26583757
7298	TYMS	thymidylate synthetase	Yes	Oncogene-induced	Inhibits	23249808
11065	UBE2C	ubiquitin conjugating enzyme E2 C	Yes	Unclear	Inhibits	29904125
7329	UBE2I	ubiquitin conjugating enzyme E2 I	Yes	Oncogene-induced	Inhibits	29773808
7334	UBE2N	ubiquitin conjugating enzyme E2 N	Yes	Unclear	Inhibits	30224375
7335	UBE2V1	ubiquitin conjugating enzyme E2 V1	Yes	Unclear	Inhibits	30224375
7336	UBE2V2	ubiquitin conjugating enzyme E2 V2	Yes	Unclear	Inhibits	30224375
7337	UBE3A	ubiquitin protein ligase E3A	Yes	Oncogene-induced	Inhibits	22689861
80019	UBTD1	ubiquitin domain containing 1	Yes	Replicative	Induces	25382750
80019	UBTD1	ubiquitin domain containing 1	Yes	Stress-induced	Induces	25382750
29128	UHRF1	ubiquitin like with PHD and ring finger domains 1	No	Oncogene-induced	Inhibits	28394343
25989	ULK3	unc-51 like kinase 3	No	Unclear	Induces	19279323
7398	USP1	ubiquitin specific peptidase 1	No	Oncogene-induced	Inhibits	27160904
57646	USP28	ubiquitin specific peptidase 28	No	Unclear	Induces	27371829
55813	UTP6	UTP6 small subunit processome component	Yes	Replicative	Inhibits	25732822
55813	UTP6	UTP6 small subunit processome component	Yes	Oncogene-induced	Inhibits	25732822
1462	VCAN	versican	No	Stress-induced	Induces	30622695
7421	VDR	vitamin D receptor	No	Oncogene-induced	Inhibits	27041576
7422	VEGFA	vascular endothelial growth factor A	No	Replicative	Inhibits	9160882
27287	VENTX	VENT homeobox	Yes	Unclear	Induces	21325273
7465	WEE1	WEE1 G2 checkpoint kinase	Yes	Oncogene-induced	Inhibits	28806777
11197	WIF1	WNT inhibitory factor 1	Yes	Unclear	Induces	24853424
55062	WIPI1	WD repeat domain, phosphoinositide interacting 1	No	Unclear	Inhibits	30352807
51384	WNT16	Wnt family member 16	No	Replicative	Induces	19951988
7472	WNT2	Wnt family member 2	No	Unclear	Inhibits	17643369
7474	WNT5A	Wnt family member 5A	Yes	Oncogene-induced	Induces	21816908
7477	WNT7B	Wnt family member 7B	Yes	Unclear	Inhibits	30971692
7486	WRN	WRN RecQ like helicase	Yes	Oncogene-induced	Inhibits	12842909
26118	WSB1	WD repeat and SOCS box containing 1	No	Oncogene-induced	Inhibits	27958289
7490	WT1	WT1 transcription factor	Yes	Oncogene-induced	Inhibits	20972333
11059	WWP1	WW domain containing E3 ubiquitin protein ligase 1	No	Replicative	Inhibits	21795702
54739	XAF1	XIAP associated factor 1	No	Stress-induced	Induces	26802028
331	XIAP	X-linked inhibitor of apoptosis	Yes	Stress-induced	Inhibits	22760199
7508	XPC	XPC complex subunit, DNA damage recognition and repair factor	Yes	Stress-induced	Inhibits	20403967
7514	XPO1	exportin 1	No	Unclear	Induces	31305018
10413	YAP1	Yes1 associated transcriptional regulator	No	Replicative	Inhibits	23576552
4904	YBX1	Y-box binding protein 1	No	Replicative	Inhibits	29712925
8089	YEATS4	YEATS domain containing 4	Yes	Unclear	Inhibits	24170126
83719	YPEL3	yippee like 3	Yes	Stress-induced	Induces	21671470
7529	YWHAB	tyrosine 3-monooxygenase/tryptophan 5-monooxygenase activation protein beta	Yes	Oncogene-induced	Inhibits	28116547
7534	YWHAZ	tyrosine 3-monooxygenase/tryptophan 5-monooxygenase activation protein zeta	Yes	Unclear	Inhibits	25412315
7528	YY1	YY1 transcription factor	Yes	Unclear	Inhibits	18558095
54819	ZCCHC10	zinc finger CCHC-type containing 10	Yes	Replicative	Induces	31404068
51304	ZDHHC3	zinc finger DHHC-type palmitoyltransferase 3	Yes	Stress-induced	Inhibits	29055014
6935	ZEB1	zinc finger E-box binding homeobox 1	Yes	Replicative	Inhibits	27965283
6935	ZEB1	zinc finger E-box binding homeobox 1	Yes	Oncogene-induced	Inhibits	27965283
7538	ZFP36	ZFP36 ring finger protein	Yes	Unclear	Induces	20157568
7543	ZFX	zinc finger protein X-linked	Yes	Unclear	Inhibits	24228108
64393	ZMAT3	zinc finger matrin-type 3	Yes	Unclear	Inhibits	23085987
10269	ZMPSTE24	zinc metallopeptidase STE24	No	Replicative	Inhibits	24101728
10771	ZMYND11	zinc finger MYND-type containing 11	No	Unclear	Inhibits	17721438
7707	ZNF148	zinc finger protein 148	Yes	Unclear	Inhibits	19583777
7756	ZNF207	zinc finger protein 207	Yes	Unclear	Inhibits	25918225
7764	ZNF217	zinc finger protein 217	No	Replicative	Inhibits	11245413
