# Supplementary material for: The role of age-related genes in idiopathic pulmonary fibrosis and molecular docking analysis of their drug targets
Source: Front Immunol. 2026 Jan 5;16:1697013. doi: 10.3389/fimmu.2025.1697013 (PMC12812732; doi:10.3389/fimmu.2025.1697013)
Supplement: Supplementary file 6 [file Table4.xlsx]

## Sheet: Table 4
Supplementary table 4: GO enrichment analysis for 19 aging-related differential genes.
ONTOLOGY	ID	Description	GeneRatio	BgRatio	RichFactor	FoldEnrichment	zScore	pvalue	p.adjust	qvalue	geneID	Count
BP	GO:0010001	glial cell differentiation	45796	260/18888	0.0192308	19.1174	9.33434	4.72E-06	0.00313789	0.00176928	MDK/TLR4/SOX4/CLU/SOX2	5
BP	GO:0097242	amyloid-beta clearance	45735	39/18888	0.0769231	76.4696	14.9708	7.71E-06	0.00313789	0.00176928	HMGCR/CLU/MME	3
BP	GO:0021782	glial cell development	45766	133/18888	0.0300752	29.8979	10.6125	8.39E-06	0.00313789	0.00176928	MDK/TLR4/SOX4/CLU	4
BP	GO:0042063	gliogenesis	45796	346/18888	0.0144509	14.3657	7.96223	1.89E-05	0.00529124	0.00298343	MDK/TLR4/SOX4/CLU/SOX2	5
BP	GO:0006534	cysteine metabolic process	45707	12/18888	0.166667	165.684	18.108	6.29E-05	0.0141136	0.00795784	CBS/CTH	2
BP	GO:0050667	homocysteine metabolic process	45707	14/18888	0.142857	142.015	16.7487	8.66E-05	0.0161969	0.00913252	CBS/CTH	2
BP	GO:0000097	sulfur amino acid biosynthetic process	45707	17/18888	0.117647	116.954	15.1773	0.000129213	0.020711	0.0116778	CBS/CTH	2
BP	GO:0009070	serine family amino acid biosynthetic process	45707	20/18888	0.1	99.4105	13.9726	0.000180194	0.0224642	0.0126662	CBS/CTH	2
BP	GO:1900221	regulation of amyloid-beta clearance	45707	20/18888	0.1	99.4105	13.9726	0.000180194	0.0224642	0.0126662	HMGCR/CLU	2
BP	GO:0045662	negative regulation of myoblast differentiation	45707	25/18888	0.08	79.5284	12.4674	0.000283664	0.0307924	0.0173621	SOX4/TBX3	2
BP	GO:0007586	digestion	45735	136/18888	0.0220588	21.9288	7.77273	0.000325161	0.0307924	0.0173621	MDK/PIR/TLR4	3
BP	GO:0035270	endocrine system development	45735	137/18888	0.0218978	21.7687	7.7418	0.00033223	0.0307924	0.0173621	MDK/SOX4/SOX2	3
BP	GO:0090594	inflammatory response to wounding	45707	28/18888	0.0714286	71.0075	11.7635	0.000356775	0.0307924	0.0173621	MDK/TLR4	2
BP	GO:0035966	response to topologically incorrect protein	45735	152/18888	0.0197368	19.6205	7.31406	0.000450419	0.0360979	0.0203535	CTH/CLU/AGR2	3
BP	GO:0000096	sulfur amino acid metabolic process	45707	34/18888	0.0588235	58.4768	10.6442	0.000527597	0.0394643	0.0222516	CBS/CTH	2
BP	GO:0009069	serine family amino acid metabolic process	45707	36/18888	0.0555556	55.2281	10.3343	0.000591779	0.0414985	0.0233986	CBS/CTH	2
BP	GO:0045429	positive regulation of nitric oxide biosynthetic process	45707	40/18888	0.05	49.7053	9.78492	0.000730923	0.0430779	0.0242891	TLR4/CLU	2
BP	GO:0019827	stem cell population maintenance	45735	182/18888	0.0164835	16.3864	6.61858	0.00076111	0.0430779	0.0242891	SOX4/TBX3/SOX2	3
BP	GO:1904407	positive regulation of nitric oxide metabolic process	45707	41/18888	0.0487805	48.4929	9.66015	0.000767946	0.0430779	0.0242891	TLR4/CLU	2
BP	GO:0032735	positive regulation of interleukin-12 production	45707	42/18888	0.047619	47.3383	9.5398	0.00080586	0.0430779	0.0242891	MDK/TLR4	2
BP	GO:0098727	maintenance of cell number	45735	186/18888	0.016129	16.034	6.53837	0.000810632	0.0430779	0.0242891	SOX4/TBX3/SOX2	3
BP	GO:0060412	ventricular septum morphogenesis	45707	43/18888	0.0465116	46.2375	9.42363	0.000844664	0.0430779	0.0242891	SOX4/TBX3	2
BP	GO:0048732	gland development	45766	449/18888	0.00890869	8.85617	5.34625	0.000919685	0.0448646	0.0252966	MDK/TBX3/ALOX15B/SOX2	4
BP	GO:0014911	positive regulation of smooth muscle cell migration	45707	50/18888	0.04	39.7642	8.70928	0.00114106	0.0528518	0.0298001	MDK/TLR4	2
BP	GO:1903131	mononuclear cell differentiation	45766	484/18888	0.00826446	8.21575	5.10307	0.00121541	0.0528518	0.0298001	MDK/PIR/SOX4/LY6D	4
BP	GO:0045785	positive regulation of cell adhesion	45766	485/18888	0.00824742	8.19881	5.09649	0.00122473	0.0528518	0.0298001	MDK/SOX4/AGR2/SOX2	4
BP	GO:0001819	positive regulation of cytokine production	45766	500/18888	0.008	7.95284	4.99993	0.0013707	0.0569601	0.0321166	MDK/TLR4/CLU/ALOX15B	4
BP	GO:0170038	proteinogenic amino acid biosynthetic process	45707	56/18888	0.0357143	35.5038	8.20533	0.00142933	0.0572754	0.0322943	CBS/CTH	2
BP	GO:0170034	L-amino acid biosynthetic process	45707	57/18888	0.0350877	34.8809	8.12904	0.00148042	0.057277	0.0322952	CBS/CTH	2
BP	GO:0014009	glial cell proliferation	45707	60/18888	0.0333333	33.1368	7.91153	0.00163887	0.0602	0.0339434	SOX4/CLU	2
BP	GO:0032615	interleukin-12 production	45707	63/18888	0.031746	31.5589	7.70947	0.00180507	0.0602	0.0339434	MDK/TLR4	2
BP	GO:0032655	regulation of interleukin-12 production	45707	63/18888	0.031746	31.5589	7.70947	0.00180507	0.0602	0.0339434	MDK/TLR4	2
BP	GO:0045428	regulation of nitric oxide biosynthetic process	45707	63/18888	0.031746	31.5589	7.70947	0.00180507	0.0602	0.0339434	TLR4/CLU	2
BP	GO:0050435	amyloid-beta metabolic process	45707	65/18888	0.0307692	30.5879	7.58245	0.00192015	0.0602	0.0339434	CLU/MME	2
BP	GO:0080164	regulation of nitric oxide metabolic process	45707	65/18888	0.0307692	30.5879	7.58245	0.00192015	0.0602	0.0339434	TLR4/CLU	2
BP	GO:0008652	amino acid biosynthetic process	45707	67/18888	0.0298507	29.6748	7.46105	0.00203864	0.0602	0.0339434	CBS/CTH	2
BP	GO:0035019	somatic stem cell population maintenance	45707	68/18888	0.0294118	29.2384	7.40233	0.00209916	0.0602	0.0339434	SOX4/SOX2	2
BP	GO:1901607	alpha-amino acid biosynthetic process	45707	69/18888	0.0289855	28.8146	7.34486	0.00216052	0.0602	0.0339434	CBS/CTH	2
BP	GO:0060828	regulation of canonical Wnt signaling pathway	45735	268/18888	0.011194	11.128	5.29892	0.00231323	0.0602	0.0339434	MDK/SOX4/SOX2	3
BP	GO:0034976	response to endoplasmic reticulum stress	45735	269/18888	0.0111524	11.0867	5.28725	0.00233784	0.0602	0.0339434	CTH/CLU/AGR2	3
BP	GO:0050708	regulation of protein secretion	45735	269/18888	0.0111524	11.0867	5.28725	0.00233784	0.0602	0.0339434	TLR4/HMGCR/SOX4	3
BP	GO:0032722	positive regulation of chemokine production	45707	72/18888	0.0277778	27.614	7.17955	0.0023497	0.0602	0.0339434	TLR4/ALOX15B	2
BP	GO:0060411	cardiac septum morphogenesis	45707	72/18888	0.0277778	27.614	7.17955	0.0023497	0.0602	0.0339434	SOX4/TBX3	2
BP	GO:0045661	regulation of myoblast differentiation	45707	73/18888	0.0273973	27.2358	7.12667	0.00241444	0.0602	0.0339434	SOX4/TBX3	2
BP	GO:0170041	non-proteinogenic amino acid metabolic process	45707	73/18888	0.0273973	27.2358	7.12667	0.00241444	0.0602	0.0339434	CBS/CTH	2
BP	GO:0003281	ventricular septum development	45707	74/18888	0.027027	26.8677	7.07485	0.00248002	0.060491	0.0341074	SOX4/TBX3	2
BP	GO:0007611	learning or memory	45735	278/18888	0.0107914	10.7278	5.18496	0.00256665	0.0610953	0.0344481	MDK/HMGCR/MME	3
BP	GO:0030968	endoplasmic reticulum unfolded protein response	45707	76/18888	0.0263158	26.1607	6.97421	0.0026137	0.0610953	0.0344481	CTH/AGR2	2
BP	GO:0006809	nitric oxide biosynthetic process	45707	77/18888	0.025974	25.8209	6.92534	0.00268179	0.0614076	0.0346242	TLR4/CLU	2
BP	GO:0051145	smooth muscle cell differentiation	45707	78/18888	0.025641	25.4899	6.87739	0.00275072	0.0617261	0.0348038	CTH/TBX3	2
BP	GO:0042246	tissue regeneration	45707	79/18888	0.0253165	25.1672	6.83032	0.00282048	0.0620505	0.0349867	MDK/SOX2	2
BP	GO:0048844	artery morphogenesis	45707	81/18888	0.0246914	24.5458	6.73876	0.00296248	0.0639213	0.0360416	MDK/SOX4	2
BP	GO:0046209	nitric oxide metabolic process	45707	84/18888	0.0238095	23.6692	6.60745	0.0031817	0.0661086	0.0372748	TLR4/CLU	2
BP	GO:1905897	regulation of response to endoplasmic reticulum stress	45707	84/18888	0.0238095	23.6692	6.60745	0.0031817	0.0661086	0.0372748	CLU/AGR2	2
BP	GO:2001057	reactive nitrogen species metabolic process	45707	85/18888	0.0235294	23.3907	6.5652	0.00325641	0.0664308	0.0374565	TLR4/CLU	2
BP	GO:0034620	cellular response to unfolded protein	45707	90/18888	0.0222222	22.0912	6.36431	0.00364229	0.0717116	0.0404341	CTH/AGR2	2
BP	GO:0014910	regulation of smooth muscle cell migration	45707	91/18888	0.021978	21.8485	6.32608	0.00372191	0.0717116	0.0404341	MDK/TLR4	2
BP	GO:0050890	cognition	45735	322/18888	0.00931677	9.26185	4.74493	0.00388422	0.0717116	0.0404341	MDK/HMGCR/MME	3
BP	GO:0060070	canonical Wnt signaling pathway	45735	323/18888	0.00928793	9.23318	4.73593	0.00391814	0.0717116	0.0404341	MDK/SOX4/SOX2	3
BP	GO:0022409	positive regulation of cell-cell adhesion	45735	325/18888	0.00923077	9.17636	4.71804	0.00398654	0.0717116	0.0404341	MDK/SOX4/SOX2	3
BP	GO:0031647	regulation of protein stability	45735	326/18888	0.00920245	9.14821	4.70915	0.00402101	0.0717116	0.0404341	SOX4/TBX3/CLU	3
BP	GO:0036293	response to decreased oxygen levels	45735	327/18888	0.00917431	9.12023	4.7003	0.00405566	0.0717116	0.0404341	CBS/SOX4/SOX2	3
BP	GO:0051251	positive regulation of lymphocyte activation	45735	328/18888	0.00914634	9.09243	4.69149	0.0040905	0.0717116	0.0404341	MDK/TLR4/SOX4	3
BP	GO:1902105	regulation of leukocyte differentiation	45735	328/18888	0.00914634	9.09243	4.69149	0.0040905	0.0717116	0.0404341	MDK/TLR4/SOX4	3
BP	GO:0014909	smooth muscle cell migration	45707	98/18888	0.0204082	20.2879	6.0746	0.00430191	0.072691	0.0409863	MDK/TLR4	2
BP	GO:0046394	carboxylic acid biosynthetic process	45735	334/18888	0.00898204	8.92909	4.6394	0.00430339	0.072691	0.0409863	CBS/CTH/ALOX15B	3
BP	GO:0060485	mesenchyme development	45735	336/18888	0.00892857	8.87594	4.62233	0.00437583	0.072691	0.0409863	MDK/SOX4/TBX3	3
BP	GO:0016053	organic acid biosynthetic process	45735	337/18888	0.00890208	8.8496	4.61384	0.00441233	0.072691	0.0409863	CBS/CTH/ALOX15B	3
BP	GO:0030111	regulation of Wnt signaling pathway	45735	342/18888	0.00877193	8.72022	4.57195	0.00459764	0.072691	0.0409863	MDK/SOX4/SOX2	3
BP	GO:0035967	cellular response to topologically incorrect protein	45707	102/18888	0.0196078	19.4923	5.94233	0.00465099	0.072691	0.0409863	CTH/AGR2	2
BP	GO:0022600	digestive system process	45707	104/18888	0.0192308	19.1174	5.87899	0.00483031	0.072691	0.0409863	MDK/TLR4	2
BP	GO:0032642	regulation of chemokine production	45707	104/18888	0.0192308	19.1174	5.87899	0.00483031	0.072691	0.0409863	TLR4/ALOX15B	2
BP	GO:0021549	cerebellum development	45707	105/18888	0.0190476	18.9353	5.84798	0.00492116	0.072691	0.0409863	MDK/CBS	2
BP	GO:0032602	chemokine production	45707	105/18888	0.0190476	18.9353	5.84798	0.00492116	0.072691	0.0409863	TLR4/ALOX15B	2
BP	GO:0048709	oligodendrocyte differentiation	45707	106/18888	0.0188679	18.7567	5.81739	0.0050128	0.072691	0.0409863	MDK/CLU	2
BP	GO:0070482	response to oxygen levels	45735	354/18888	0.00847458	8.42462	4.47482	0.00506157	0.072691	0.0409863	CBS/SOX4/SOX2	3
BP	GO:0003279	cardiac septum development	45707	108/18888	0.0185185	18.4094	5.75746	0.00519844	0.072691	0.0409863	SOX4/TBX3	2
BP	GO:0060291	long-term synaptic potentiation	45707	108/18888	0.0185185	18.4094	5.75746	0.00519844	0.072691	0.0409863	HMGCR/MME	2
BP	GO:0032760	positive regulation of tumor necrosis factor production	45707	109/18888	0.0183486	18.2405	5.72809	0.00529244	0.072691	0.0409863	TLR4/CLU	2
BP	GO:0002696	positive regulation of leukocyte activation	45735	362/18888	0.00828729	8.23844	4.41258	0.00538613	0.072691	0.0409863	MDK/TLR4/SOX4	3
BP	GO:0001708	cell fate specification	45707	110/18888	0.0181818	18.0746	5.69911	0.00538723	0.072691	0.0409863	TBX3/SOX2	2
BP	GO:0042116	macrophage activation	45707	110/18888	0.0181818	18.0746	5.69911	0.00538723	0.072691	0.0409863	TLR4/CLU	2
BP	GO:0014812	muscle cell migration	45707	111/18888	0.018018	17.9118	5.67051	0.0054828	0.072691	0.0409863	MDK/TLR4	2
BP	GO:0045445	myoblast differentiation	45707	111/18888	0.018018	17.9118	5.67051	0.0054828	0.072691	0.0409863	SOX4/TBX3	2
BP	GO:1902106	negative regulation of leukocyte differentiation	45707	112/18888	0.0178571	17.7519	5.64228	0.00557915	0.072691	0.0409863	MDK/TLR4	2
BP	GO:0060840	artery development	45707	113/18888	0.0176991	17.5948	5.61442	0.00567628	0.072691	0.0409863	MDK/SOX4	2
BP	GO:1903557	positive regulation of tumor necrosis factor superfamily cytokine production	45707	113/18888	0.0176991	17.5948	5.61442	0.00567628	0.072691	0.0409863	TLR4/CLU	2
BP	GO:0009306	protein secretion	45735	370/18888	0.00810811	8.06031	4.35223	0.00572305	0.072691	0.0409863	TLR4/HMGCR/SOX4	3
BP	GO:0035592	establishment of protein localization to extracellular region	45735	371/18888	0.00808625	8.03859	4.34481	0.00576604	0.072691	0.0409863	TLR4/HMGCR/SOX4	3
BP	GO:0022037	metencephalon development	45707	115/18888	0.0173913	17.2888	5.55974	0.00587288	0.0732152	0.0412819	MDK/CBS	2
BP	GO:0071692	protein localization to extracellular region	45735	379/18888	0.00791557	7.86891	4.28647	0.00611704	0.0749038	0.042234	TLR4/HMGCR/SOX4	3
BP	GO:0050867	positive regulation of cell activation	45735	380/18888	0.00789474	7.8482	4.2793	0.0061618	0.0749038	0.042234	MDK/TLR4/SOX4	3
BP	GO:0045582	positive regulation of T cell differentiation	45707	119/18888	0.0168067	16.7077	5.45441	0.00627536	0.0749038	0.042234	MDK/SOX4	2
BP	GO:1903707	negative regulation of hemopoiesis	45707	119/18888	0.0168067	16.7077	5.45441	0.00627536	0.0749038	0.042234	MDK/TLR4	2
BP	GO:0010811	positive regulation of cell-substrate adhesion	45707	124/18888	0.016129	16.034	5.32973	0.00679577	0.0776004	0.0437544	MDK/AGR2	2
BP	GO:0002065	columnar/cuboidal epithelial cell differentiation	45707	125/18888	0.016	15.9057	5.30566	0.00690215	0.0776004	0.0437544	SOX4/AGR2	2
BP	GO:0021761	limbic system development	45707	125/18888	0.016	15.9057	5.30566	0.00690215	0.0776004	0.0437544	MDK/TBX3	2
BP	GO:0022612	gland morphogenesis	45707	125/18888	0.016	15.9057	5.30566	0.00690215	0.0776004	0.0437544	MDK/TBX3	2
BP	GO:2001233	regulation of apoptotic signaling pathway	45735	396/18888	0.00757576	7.5311	4.16798	0.00690508	0.0776004	0.0437544	CTH/TLR4/CLU	3
BP	GO:0003206	cardiac chamber morphogenesis	45707	127/18888	0.015748	15.6552	5.25835	0.00711718	0.0776004	0.0437544	SOX4/TBX3	2
BP	GO:0003231	cardiac ventricle development	45707	127/18888	0.015748	15.6552	5.25835	0.00711718	0.0776004	0.0437544	SOX4/TBX3	2
BP	GO:0030900	forebrain development	45735	408/18888	0.00735294	7.3096	4.08851	0.00749638	0.0776004	0.0437544	MDK/TBX3/SOX2	3
BP	GO:0045621	positive regulation of lymphocyte differentiation	45707	133/18888	0.0150376	14.949	5.12263	0.0077804	0.0776004	0.0437544	MDK/SOX4	2
BP	GO:1903706	regulation of hemopoiesis	45735	424/18888	0.00707547	7.03376	3.98742	0.00833062	0.0776004	0.0437544	MDK/TLR4/SOX4	3
BP	GO:0006986	response to unfolded protein	45707	138/18888	0.0144928	14.4073	5.01608	0.0083537	0.0776004	0.0437544	CTH/AGR2	2
BP	GO:0042692	muscle cell differentiation	45735	428/18888	0.00700935	6.96803	3.96297	0.00854745	0.0776004	0.0437544	CTH/TBX3/GDF15	3
BP	GO:0051092	positive regulation of NF-kappaB transcription factor activity	45707	141/18888	0.0141844	14.1008	4.95478	0.0087066	0.0776004	0.0437544	TLR4/CLU	2
BP	GO:0030098	lymphocyte differentiation	45735	432/18888	0.00694444	6.90351	3.93883	0.00876762	0.0776004	0.0437544	MDK/SOX4/LY6D	3
BP	GO:0001889	liver development	45707	143/18888	0.013986	13.9036	4.91495	0.00894555	0.0776004	0.0437544	MDK/TBX3	2
BP	GO:0090090	negative regulation of canonical Wnt signaling pathway	45707	145/18888	0.0137931	13.7118	4.87591	0.00918744	0.0776004	0.0437544	MDK/SOX2	2
BP	GO:0051223	regulation of protein transport	45735	440/18888	0.00681818	6.77799	3.89146	0.00921802	0.0776004	0.0437544	TLR4/HMGCR/SOX4	3
BP	GO:0061008	hepaticobiliary system development	45707	146/18888	0.0136986	13.6179	4.85667	0.00930948	0.0776004	0.0437544	MDK/TBX3	2
BP	GO:0050714	positive regulation of protein secretion	45707	147/18888	0.0136054	13.5252	4.83763	0.00943225	0.0776004	0.0437544	TLR4/SOX4	2
BP	GO:0170039	proteinogenic amino acid metabolic process	45707	147/18888	0.0136054	13.5252	4.83763	0.00943225	0.0776004	0.0437544	CBS/CTH	2
BP	GO:0001503	ossification	45735	446/18888	0.00672646	6.68681	3.8567	0.00956467	0.0776004	0.0437544	MDK/CBS/SOX2	3
BP	GO:0018205	peptidyl-lysine modification	45707	150/18888	0.0133333	13.2547	4.78158	0.00980494	0.0776004	0.0437544	CTH/SOX4	2
BP	GO:0120161	regulation of cold-induced thermogenesis	45707	151/18888	0.013245	13.167	4.76326	0.00993062	0.0776004	0.0437544	TLR4/LCN2	2
BP	GO:0017038	protein import	45676	10/18888	0.1	99.4105	9.87751	0.0100163	0.0776004	0.0437544	CLU	1
BP	GO:0070391	response to lipoteichoic acid	45676	10/18888	0.1	99.4105	9.87751	0.0100163	0.0776004	0.0437544	TLR4	1
BP	GO:0070432	regulation of nucleotide-binding oligomerization domain containing 2 signaling pathway	45676	10/18888	0.1	99.4105	9.87751	0.0100163	0.0776004	0.0437544	TLR4	1
BP	GO:0071223	cellular response to lipoteichoic acid	45676	10/18888	0.1	99.4105	9.87751	0.0100163	0.0776004	0.0437544	TLR4	1
BP	GO:2000347	positive regulation of hepatocyte proliferation	45676	10/18888	0.1	99.4105	9.87751	0.0100163	0.0776004	0.0437544	MDK	1
BP	GO:2000756	regulation of peptidyl-lysine acetylation	45676	10/18888	0.1	99.4105	9.87751	0.0100163	0.0776004	0.0437544	SOX4	1
BP	GO:0010720	positive regulation of cell development	45735	454/18888	0.00660793	6.56898	3.81134	0.0100387	0.0776004	0.0437544	MDK/SOX4/MME	3
BP	GO:0106106	cold-induced thermogenesis	45707	152/18888	0.0131579	13.0803	4.74511	0.010057	0.0776004	0.0437544	TLR4/LCN2	2
BP	GO:0050729	positive regulation of inflammatory response	45707	153/18888	0.0130719	12.9948	4.72713	0.0101841	0.0776004	0.0437544	MDK/TLR4	2
BP	GO:0048754	branching morphogenesis of an epithelial tube	45707	157/18888	0.0127389	12.6638	4.65685	0.0106998	0.0776004	0.0437544	MDK/TBX3	2
BP	GO:0016055	Wnt signaling pathway	45735	466/18888	0.00643777	6.39982	3.74531	0.0107754	0.0776004	0.0437544	MDK/SOX4/SOX2	3
BP	GO:0030902	hindbrain development	45707	158/18888	0.0126582	12.5836	4.63967	0.0108305	0.0776004	0.0437544	MDK/CBS	2
BP	GO:0198738	cell-cell signaling by wnt	45735	468/18888	0.00641026	6.37247	3.73453	0.0109012	0.0776004	0.0437544	MDK/SOX4/SOX2	3
BP	GO:0000098	sulfur amino acid catabolic process	45676	11/18888	0.0909091	90.3732	9.40851	0.0110126	0.0776004	0.0437544	CBS	1
BP	GO:0003357	noradrenergic neuron differentiation	45676	11/18888	0.0909091	90.3732	9.40851	0.0110126	0.0776004	0.0437544	SOX4	1
BP	GO:0007614	short-term memory	45676	11/18888	0.0909091	90.3732	9.40851	0.0110126	0.0776004	0.0437544	MDK	1
BP	GO:0019372	lipoxygenase pathway	45676	11/18888	0.0909091	90.3732	9.40851	0.0110126	0.0776004	0.0437544	ALOX15B	1
BP	GO:0032275	luteinizing hormone secretion	45676	11/18888	0.0909091	90.3732	9.40851	0.0110126	0.0776004	0.0437544	TBX3	1
BP	GO:0035666	TRIF-dependent toll-like receptor signaling pathway	45676	11/18888	0.0909091	90.3732	9.40851	0.0110126	0.0776004	0.0437544	TLR4	1
BP	GO:0042447	hormone catabolic process	45676	11/18888	0.0909091	90.3732	9.40851	0.0110126	0.0776004	0.0437544	MME	1
BP	GO:0046643	regulation of gamma-delta T cell activation	45676	11/18888	0.0909091	90.3732	9.40851	0.0110126	0.0776004	0.0437544	SOX4	1
BP	GO:0051593	response to folic acid	45676	11/18888	0.0909091	90.3732	9.40851	0.0110126	0.0776004	0.0437544	CBS	1
BP	GO:0060433	bronchus development	45676	11/18888	0.0909091	90.3732	9.40851	0.0110126	0.0776004	0.0437544	AGR2	1
BP	GO:0060920	cardiac pacemaker cell differentiation	45676	11/18888	0.0909091	90.3732	9.40851	0.0110126	0.0776004	0.0437544	TBX3	1
BP	GO:0061140	lung secretory cell differentiation	45676	11/18888	0.0909091	90.3732	9.40851	0.0110126	0.0776004	0.0437544	AGR2	1
BP	GO:0071492	cellular response to UV-A	45676	11/18888	0.0909091	90.3732	9.40851	0.0110126	0.0776004	0.0437544	MME	1
BP	GO:1900222	negative regulation of amyloid-beta clearance	45676	11/18888	0.0909091	90.3732	9.40851	0.0110126	0.0776004	0.0437544	HMGCR	1
BP	GO:1903897	regulation of PERK-mediated unfolded protein response	45676	11/18888	0.0909091	90.3732	9.40851	0.0110126	0.0776004	0.0437544	AGR2	1
BP	GO:1904464	regulation of matrix metallopeptidase secretion	45676	11/18888	0.0909091	90.3732	9.40851	0.0110126	0.0776004	0.0437544	TLR4	1
BP	GO:1990773	matrix metallopeptidase secretion	45676	11/18888	0.0909091	90.3732	9.40851	0.0110126	0.0776004	0.0437544	TLR4	1
BP	GO:2000343	positive regulation of chemokine (C-X-C motif) ligand 2 production	45676	11/18888	0.0909091	90.3732	9.40851	0.0110126	0.0776004	0.0437544	TLR4	1
BP	GO:0043410	positive regulation of MAPK cascade	45735	475/18888	0.00631579	6.27856	3.69729	0.0113483	0.0776004	0.0437544	TLR4/GDF15/SOX2	3
BP	GO:0043524	negative regulation of neuron apoptotic process	45707	162/18888	0.0123457	12.2729	4.57251	0.0113605	0.0776004	0.0437544	MDK/CLU	2
BP	GO:0034250	positive regulation of amide metabolic process	45707	163/18888	0.0122699	12.1976	4.55609	0.0114948	0.0776004	0.0437544	SOX4/CLU	2
BP	GO:0170033	L-amino acid metabolic process	45707	163/18888	0.0122699	12.1976	4.55609	0.0114948	0.0776004	0.0437544	CBS/CTH	2
BP	GO:1903829	positive regulation of protein localization	45735	483/18888	0.00621118	6.17457	3.65564	0.0118722	0.0776004	0.0437544	TLR4/SOX4/AGR2	3
BP	GO:0002328	pro-B cell differentiation	45676	12/18888	0.0833333	82.8421	8.99904	0.0120081	0.0776004	0.0437544	SOX4	1
BP	GO:0003163	sinoatrial node development	45676	12/18888	0.0833333	82.8421	8.99904	0.0120081	0.0776004	0.0437544	TBX3	1
BP	GO:0003183	mitral valve morphogenesis	45676	12/18888	0.0833333	82.8421	8.99904	0.0120081	0.0776004	0.0437544	SOX4	1
BP	GO:0010572	positive regulation of platelet activation	45676	12/18888	0.0833333	82.8421	8.99904	0.0120081	0.0776004	0.0437544	TLR4	1
BP	GO:0010749	regulation of nitric oxide mediated signal transduction	45676	12/18888	0.0833333	82.8421	8.99904	0.0120081	0.0776004	0.0437544	CBS	1
BP	GO:0030432	peristalsis	45676	12/18888	0.0833333	82.8421	8.99904	0.0120081	0.0776004	0.0437544	TBX3	1
BP	GO:0031293	membrane protein intracellular domain proteolysis	45676	12/18888	0.0833333	82.8421	8.99904	0.0120081	0.0776004	0.0437544	MMP7	1
BP	GO:0040015	negative regulation of multicellular organism growth	45676	12/18888	0.0833333	82.8421	8.99904	0.0120081	0.0776004	0.0437544	GDF15	1
BP	GO:0060788	ectodermal placode formation	45676	12/18888	0.0833333	82.8421	8.99904	0.0120081	0.0776004	0.0437544	TBX3	1
BP	GO:0071493	cellular response to UV-B	45676	12/18888	0.0833333	82.8421	8.99904	0.0120081	0.0776004	0.0437544	MME	1
BP	GO:0071697	ectodermal placode morphogenesis	45676	12/18888	0.0833333	82.8421	8.99904	0.0120081	0.0776004	0.0437544	TBX3	1
BP	GO:0106014	regulation of inflammatory response to wounding	45676	12/18888	0.0833333	82.8421	8.99904	0.0120081	0.0776004	0.0437544	MDK	1
BP	GO:1905651	regulation of artery morphogenesis	45676	12/18888	0.0833333	82.8421	8.99904	0.0120081	0.0776004	0.0437544	MDK	1
BP	GO:0003205	cardiac chamber development	45707	168/18888	0.0119048	11.8346	4.47608	0.0121766	0.0776004	0.0437544	SOX4/TBX3	2
BP	GO:1990845	adaptive thermogenesis	45707	169/18888	0.0118343	11.7646	4.46049	0.0123151	0.0776004	0.0437544	TLR4/LCN2	2
BP	GO:0031667	response to nutrient levels	45735	490/18888	0.00612245	6.08636	3.61996	0.012342	0.0776004	0.0437544	CBS/GDF15/SOX2	3
BP	GO:0030856	regulation of epithelial cell differentiation	45707	171/18888	0.0116959	11.627	4.42969	0.0125942	0.0776004	0.0437544	TBX3/ALOX15B	2
BP	GO:0044272	sulfur compound biosynthetic process	45707	172/18888	0.0116279	11.5594	4.41448	0.0127347	0.0776004	0.0437544	CBS/CTH	2
BP	GO:0022407	regulation of cell-cell adhesion	45735	496/18888	0.00604839	6.01273	3.58992	0.0127533	0.0776004	0.0437544	MDK/SOX4/SOX2	3
BP	GO:0003174	mitral valve development	45676	13/18888	0.0769231	76.4696	8.63743	0.0130026	0.0776004	0.0437544	SOX4	1
BP	GO:0006563	L-serine metabolic process	45676	13/18888	0.0769231	76.4696	8.63743	0.0130026	0.0776004	0.0437544	CBS	1
BP	GO:0009071	serine family amino acid catabolic process	45676	13/18888	0.0769231	76.4696	8.63743	0.0130026	0.0776004	0.0437544	CBS	1
BP	GO:0014004	microglia differentiation	45676	13/18888	0.0769231	76.4696	8.63743	0.0130026	0.0776004	0.0437544	TLR4	1
BP	GO:0021681	cerebellar granular layer development	45676	13/18888	0.0769231	76.4696	8.63743	0.0130026	0.0776004	0.0437544	MDK	1
BP	GO:0021781	glial cell fate commitment	45676	13/18888	0.0769231	76.4696	8.63743	0.0130026	0.0776004	0.0437544	SOX2	1
BP	GO:0032490	detection of molecule of bacterial origin	45676	13/18888	0.0769231	76.4696	8.63743	0.0130026	0.0776004	0.0437544	TLR4	1
BP	GO:0036006	cellular response to macrophage colony-stimulating factor stimulus	45676	13/18888	0.0769231	76.4696	8.63743	0.0130026	0.0776004	0.0437544	TLR4	1
BP	GO:0036302	atrioventricular canal development	45676	13/18888	0.0769231	76.4696	8.63743	0.0130026	0.0776004	0.0437544	TBX3	1
BP	GO:0042492	gamma-delta T cell differentiation	45676	13/18888	0.0769231	76.4696	8.63743	0.0130026	0.0776004	0.0437544	SOX4	1
BP	GO:0060911	cardiac cell fate commitment	45676	13/18888	0.0769231	76.4696	8.63743	0.0130026	0.0776004	0.0437544	TBX3	1
BP	GO:0061517	macrophage proliferation	45676	13/18888	0.0769231	76.4696	8.63743	0.0130026	0.0776004	0.0437544	CLU	1
BP	GO:1900103	positive regulation of endoplasmic reticulum unfolded protein response	45676	13/18888	0.0769231	76.4696	8.63743	0.0130026	0.0776004	0.0437544	AGR2	1
BP	GO:1901678	iron coordination entity transport	45676	13/18888	0.0769231	76.4696	8.63743	0.0130026	0.0776004	0.0437544	LCN2	1
BP	GO:1905065	positive regulation of vascular associated smooth muscle cell differentiation	45676	13/18888	0.0769231	76.4696	8.63743	0.0130026	0.0776004	0.0437544	CTH	1
BP	GO:1905907	negative regulation of amyloid fibril formation	45676	13/18888	0.0769231	76.4696	8.63743	0.0130026	0.0776004	0.0437544	CLU	1
BP	GO:0030178	negative regulation of Wnt signaling pathway	45707	177/18888	0.0112994	11.2328	4.34028	0.013448	0.0787669	0.0444121	MDK/SOX2	2
BP	GO:0050806	positive regulation of synaptic transmission	45707	177/18888	0.0112994	11.2328	4.34028	0.013448	0.0787669	0.0444121	HMGCR/MME	2
BP	GO:0045348	positive regulation of MHC class II biosynthetic process	45676	14/18888	0.0714286	71.0075	8.31497	0.0139961	0.0787669	0.0444121	TLR4	1
BP	GO:0061635	regulation of protein complex stability	45676	14/18888	0.0714286	71.0075	8.31497	0.0139961	0.0787669	0.0444121	TBX3	1
BP	GO:0070141	response to UV-A	45676	14/18888	0.0714286	71.0075	8.31497	0.0139961	0.0787669	0.0444121	MME	1
BP	GO:0071696	ectodermal placode development	45676	14/18888	0.0714286	71.0075	8.31497	0.0139961	0.0787669	0.0444121	TBX3	1
BP	GO:0072672	neutrophil extravasation	45676	14/18888	0.0714286	71.0075	8.31497	0.0139961	0.0787669	0.0444121	MDK	1
BP	GO:0140052	cellular response to oxidised low-density lipoprotein particle stimulus	45676	14/18888	0.0714286	71.0075	8.31497	0.0139961	0.0787669	0.0444121	TLR4	1
BP	GO:1903894	regulation of IRE1-mediated unfolded protein response	45676	14/18888	0.0714286	71.0075	8.31497	0.0139961	0.0787669	0.0444121	AGR2	1
BP	GO:0001659	temperature homeostasis	45707	183/18888	0.010929	10.8645	4.25508	0.0143265	0.0787669	0.0444121	TLR4/LCN2	2
BP	GO:0007565	female pregnancy	45707	183/18888	0.010929	10.8645	4.25508	0.0143265	0.0787669	0.0444121	CBS/IGFBP7	2
BP	GO:0045580	regulation of T cell differentiation	45707	183/18888	0.010929	10.8645	4.25508	0.0143265	0.0787669	0.0444121	MDK/SOX4	2
BP	GO:0006694	steroid biosynthetic process	45707	185/18888	0.0108108	10.7471	4.22755	0.0146247	0.0787669	0.0444121	IGFBP7/HMGCR	2
BP	GO:0001837	epithelial to mesenchymal transition	45707	187/18888	0.0106952	10.6321	4.20044	0.0149257	0.0787669	0.0444121	MDK/TBX3	2
BP	GO:0001711	endodermal cell fate commitment	45676	15/18888	0.0666667	66.2737	8.02504	0.0149887	0.0787669	0.0444121	SOX2	1
BP	GO:0010838	positive regulation of keratinocyte proliferation	45676	15/18888	0.0666667	66.2737	8.02504	0.0149887	0.0787669	0.0444121	MDK	1
BP	GO:0035358	regulation of peroxisome proliferator activated receptor signaling pathway	45676	15/18888	0.0666667	66.2737	8.02504	0.0149887	0.0787669	0.0444121	ALOX15B	1
BP	GO:0044849	estrous cycle	45676	15/18888	0.0666667	66.2737	8.02504	0.0149887	0.0787669	0.0444121	MDK	1
BP	GO:0060413	atrial septum morphogenesis	45676	15/18888	0.0666667	66.2737	8.02504	0.0149887	0.0787669	0.0444121	SOX4	1
BP	GO:0061684	chaperone-mediated autophagy	45676	15/18888	0.0666667	66.2737	8.02504	0.0149887	0.0787669	0.0444121	CLU	1
BP	GO:0070424	regulation of nucleotide-binding domain, leucine rich repeat containing receptor signaling pathway	45676	15/18888	0.0666667	66.2737	8.02504	0.0149887	0.0787669	0.0444121	TLR4	1
BP	GO:1901741	positive regulation of myoblast fusion	45676	15/18888	0.0666667	66.2737	8.02504	0.0149887	0.0787669	0.0444121	GDF15	1
BP	GO:1901985	positive regulation of protein acetylation	45676	15/18888	0.0666667	66.2737	8.02504	0.0149887	0.0787669	0.0444121	SOX4	1
BP	GO:0048771	tissue remodeling	45707	188/18888	0.0106383	10.5756	4.18704	0.0150772	0.0787669	0.0444121	MDK/CBS	2
BP	GO:0032640	tumor necrosis factor production	45707	189/18888	0.010582	10.5196	4.17374	0.0152294	0.0787669	0.0444121	TLR4/CLU	2
BP	GO:0032680	regulation of tumor necrosis factor production	45707	189/18888	0.010582	10.5196	4.17374	0.0152294	0.0787669	0.0444121	TLR4/CLU	2
BP	GO:0061138	morphogenesis of a branching epithelium	45707	189/18888	0.010582	10.5196	4.17374	0.0152294	0.0787669	0.0444121	MDK/TBX3	2
BP	GO:1902107	positive regulation of leukocyte differentiation	45707	190/18888	0.0105263	10.4643	4.16054	0.0153822	0.0787669	0.0444121	MDK/SOX4	2
BP	GO:1903708	positive regulation of hemopoiesis	45707	190/18888	0.0105263	10.4643	4.16054	0.0153822	0.0787669	0.0444121	MDK/SOX4	2
BP	GO:0030324	lung development	45707	193/18888	0.0103627	10.3016	4.12152	0.0158448	0.0787669	0.0444121	MME/AGR2	2
BP	GO:0002756	MyD88-independent toll-like receptor signaling pathway	45676	16/18888	0.0625	62.1316	7.76248	0.0159803	0.0787669	0.0444121	TLR4	1
BP	GO:0006474	N-terminal protein amino acid acetylation	45676	16/18888	0.0625	62.1316	7.76248	0.0159803	0.0787669	0.0444121	SOX4	1
BP	GO:0007252	I-kappaB phosphorylation	45676	16/18888	0.0625	62.1316	7.76248	0.0159803	0.0787669	0.0444121	TLR4	1
BP	GO:0021984	adenohypophysis development	45676	16/18888	0.0625	62.1316	7.76248	0.0159803	0.0787669	0.0444121	SOX2	1
BP	GO:0051770	positive regulation of nitric-oxide synthase biosynthetic process	45676	16/18888	0.0625	62.1316	7.76248	0.0159803	0.0787669	0.0444121	TLR4	1
BP	GO:2000345	regulation of hepatocyte proliferation	45676	16/18888	0.0625	62.1316	7.76248	0.0159803	0.0787669	0.0444121	MDK	1
BP	GO:0071706	tumor necrosis factor superfamily cytokine production	45707	194/18888	0.0103093	10.2485	4.10871	0.0160003	0.0787669	0.0444121	TLR4/CLU	2
BP	GO:1903555	regulation of tumor necrosis factor superfamily cytokine production	45707	194/18888	0.0103093	10.2485	4.10871	0.0160003	0.0787669	0.0444121	TLR4/CLU	2
BP	GO:0048839	inner ear development	45707	196/18888	0.0102041	10.1439	4.08335	0.0163133	0.0787669	0.0444121	TBX3/SOX2	2
BP	GO:0030323	respiratory tube development	45707	197/18888	0.0101523	10.0924	4.07081	0.0164708	0.0787669	0.0444121	MME/AGR2	2
BP	GO:0031334	positive regulation of protein-containing complex assembly	45707	197/18888	0.0101523	10.0924	4.07081	0.0164708	0.0787669	0.0444121	TLR4/CLU	2
BP	GO:0031099	regeneration	45707	200/18888	0.01	9.94105	4.03372	0.0169472	0.0787669	0.0444121	MDK/SOX2	2
BP	GO:0002730	regulation of dendritic cell cytokine production	45676	17/18888	0.0588235	58.4768	7.52321	0.016971	0.0787669	0.0444121	TLR4	1
BP	GO:0036005	response to macrophage colony-stimulating factor	45676	17/18888	0.0588235	58.4768	7.52321	0.016971	0.0787669	0.0444121	TLR4	1
BP	GO:0042693	muscle cell fate commitment	45676	17/18888	0.0588235	58.4768	7.52321	0.016971	0.0787669	0.0444121	TBX3	1
BP	GO:0051788	response to misfolded protein	45676	17/18888	0.0588235	58.4768	7.52321	0.016971	0.0787669	0.0444121	CLU	1
BP	GO:0070254	mucus secretion	45676	17/18888	0.0588235	58.4768	7.52321	0.016971	0.0787669	0.0444121	AGR2	1
BP	GO:0090083	regulation of inclusion body assembly	45676	17/18888	0.0588235	58.4768	7.52321	0.016971	0.0787669	0.0444121	CLU	1
BP	GO:0090399	replicative senescence	45676	17/18888	0.0588235	58.4768	7.52321	0.016971	0.0787669	0.0444121	MME	1
BP	GO:1905906	regulation of amyloid fibril formation	45676	17/18888	0.0588235	58.4768	7.52321	0.016971	0.0787669	0.0444121	CLU	1
BP	GO:0044703	multi-organism reproductive process	45707	204/18888	0.00980392	9.74613	3.98547	0.0175917	0.0787669	0.0444121	CBS/IGFBP7	2
BP	GO:0001763	morphogenesis of a branching structure	45707	206/18888	0.00970874	9.65151	3.96185	0.0179178	0.0787669	0.0444121	MDK/TBX3	2
BP	GO:0002371	dendritic cell cytokine production	45676	18/18888	0.0555556	55.2281	7.30396	0.0179608	0.0787669	0.0444121	TLR4	1
BP	GO:0010759	positive regulation of macrophage chemotaxis	45676	18/18888	0.0555556	55.2281	7.30396	0.0179608	0.0787669	0.0444121	MDK	1
BP	GO:0015936	coenzyme A metabolic process	45676	18/18888	0.0555556	55.2281	7.30396	0.0179608	0.0787669	0.0444121	HMGCR	1
BP	GO:0032274	gonadotropin secretion	45676	18/18888	0.0555556	55.2281	7.30396	0.0179608	0.0787669	0.0444121	TBX3	1
BP	GO:0043217	myelin maintenance	45676	18/18888	0.0555556	55.2281	7.30396	0.0179608	0.0787669	0.0444121	CLU	1
BP	GO:0045346	regulation of MHC class II biosynthetic process	45676	18/18888	0.0555556	55.2281	7.30396	0.0179608	0.0787669	0.0444121	TLR4	1
BP	GO:0061323	cell proliferation involved in heart morphogenesis	45676	18/18888	0.0555556	55.2281	7.30396	0.0179608	0.0787669	0.0444121	TBX3	1
BP	GO:2000136	regulation of cell proliferation involved in heart morphogenesis	45676	18/18888	0.0555556	55.2281	7.30396	0.0179608	0.0787669	0.0444121	TBX3	1
BP	GO:0043123	positive regulation of canonical NF-kappaB signal transduction	45707	208/18888	0.00961539	9.5587	3.93854	0.0182465	0.0787669	0.0444121	CTH/TLR4	2
BP	GO:0051216	cartilage development	45707	209/18888	0.00956938	9.51297	3.927	0.0184118	0.0787669	0.0444121	MDK/CBS	2
BP	GO:0002285	lymphocyte activation involved in immune response	45707	212/18888	0.00943396	9.37835	3.89286	0.0189117	0.0787669	0.0444121	MDK/TLR4	2
BP	GO:0044706	multi-multicellular organism process	45707	212/18888	0.00943396	9.37835	3.89286	0.0189117	0.0787669	0.0444121	CBS/IGFBP7	2
BP	GO:0002523	leukocyte migration involved in inflammatory response	45676	19/18888	0.0526316	52.3213	7.10206	0.0189496	0.0787669	0.0444121	MDK	1
BP	GO:0002693	positive regulation of cellular extravasation	45676	19/18888	0.0526316	52.3213	7.10206	0.0189496	0.0787669	0.0444121	MDK	1
BP	GO:0010744	positive regulation of macrophage derived foam cell differentiation	45676	19/18888	0.0526316	52.3213	7.10206	0.0189496	0.0787669	0.0444121	ALOX15B	1
BP	GO:0030540	female genitalia development	45676	19/18888	0.0526316	52.3213	7.10206	0.0189496	0.0787669	0.0444121	TBX3	1
BP	GO:0036499	PERK-mediated unfolded protein response	45676	19/18888	0.0526316	52.3213	7.10206	0.0189496	0.0787669	0.0444121	AGR2	1
BP	GO:0045342	MHC class II biosynthetic process	45676	19/18888	0.0526316	52.3213	7.10206	0.0189496	0.0787669	0.0444121	TLR4	1
BP	GO:0045618	positive regulation of keratinocyte differentiation	45676	19/18888	0.0526316	52.3213	7.10206	0.0189496	0.0787669	0.0444121	ALOX15B	1
BP	GO:0070431	nucleotide-binding oligomerization domain containing 2 signaling pathway	45676	19/18888	0.0526316	52.3213	7.10206	0.0189496	0.0787669	0.0444121	TLR4	1
BP	GO:0098543	detection of other organism	45676	19/18888	0.0526316	52.3213	7.10206	0.0189496	0.0787669	0.0444121	TLR4	1
BP	GO:0170044	non-proteinogenic amino acid catabolic process	45676	19/18888	0.0526316	52.3213	7.10206	0.0189496	0.0787669	0.0444121	CBS	1
BP	GO:1903428	positive regulation of reactive oxygen species biosynthetic process	45676	19/18888	0.0526316	52.3213	7.10206	0.0189496	0.0787669	0.0444121	TLR4	1
BP	GO:2001224	positive regulation of neuron migration	45676	19/18888	0.0526316	52.3213	7.10206	0.0189496	0.0787669	0.0444121	MDK	1
BP	GO:0045619	regulation of lymphocyte differentiation	45707	215/18888	0.00930233	9.24749	3.85938	0.0194173	0.0787669	0.0444121	MDK/SOX4	2
BP	GO:0009612	response to mechanical stimulus	45707	216/18888	0.00925926	9.20468	3.84837	0.0195871	0.0787669	0.0444121	MDK/TLR4	2
BP	GO:0048167	regulation of synaptic plasticity	45707	216/18888	0.00925926	9.20468	3.84837	0.0195871	0.0787669	0.0444121	HMGCR/MME	2
BP	GO:1901605	alpha-amino acid metabolic process	45707	216/18888	0.00925926	9.20468	3.84837	0.0195871	0.0787669	0.0444121	CBS/CTH	2
BP	GO:0050821	protein stabilization	45707	218/18888	0.00917431	9.12023	3.82656	0.0199286	0.0787669	0.0444121	SOX4/CLU	2
BP	GO:0002755	MyD88-dependent toll-like receptor signaling pathway	45676	20/18888	0.05	49.7053	6.91531	0.0199374	0.0787669	0.0444121	TLR4	1
BP	GO:0003215	cardiac right ventricle morphogenesis	45676	20/18888	0.05	49.7053	6.91531	0.0199374	0.0787669	0.0444121	SOX4	1
BP	GO:0007351	tripartite regional subdivision	45676	20/18888	0.05	49.7053	6.91531	0.0199374	0.0787669	0.0444121	TBX3	1
BP	GO:0008595	anterior/posterior axis specification, embryo	45676	20/18888	0.05	49.7053	6.91531	0.0199374	0.0787669	0.0444121	TBX3	1
BP	GO:0010224	response to UV-B	45676	20/18888	0.05	49.7053	6.91531	0.0199374	0.0787669	0.0444121	MME	1
BP	GO:0036498	IRE1-mediated unfolded protein response	45676	20/18888	0.05	49.7053	6.91531	0.0199374	0.0787669	0.0444121	AGR2	1
BP	GO:0043691	reverse cholesterol transport	45676	20/18888	0.05	49.7053	6.91531	0.0199374	0.0787669	0.0444121	CLU	1
BP	GO:0051767	nitric-oxide synthase biosynthetic process	45676	20/18888	0.05	49.7053	6.91531	0.0199374	0.0787669	0.0444121	TLR4	1
BP	GO:0051769	regulation of nitric-oxide synthase biosynthetic process	45676	20/18888	0.05	49.7053	6.91531	0.0199374	0.0787669	0.0444121	TLR4	1
BP	GO:0072567	chemokine (C-X-C motif) ligand 2 production	45676	20/18888	0.05	49.7053	6.91531	0.0199374	0.0787669	0.0444121	TLR4	1
BP	GO:0090201	negative regulation of release of cytochrome c from mitochondria	45676	20/18888	0.05	49.7053	6.91531	0.0199374	0.0787669	0.0444121	CLU	1
BP	GO:1900227	positive regulation of NLRP3 inflammasome complex assembly	45676	20/18888	0.05	49.7053	6.91531	0.0199374	0.0787669	0.0444121	TLR4	1
BP	GO:1901739	regulation of myoblast fusion	45676	20/18888	0.05	49.7053	6.91531	0.0199374	0.0787669	0.0444121	GDF15	1
BP	GO:1902004	positive regulation of amyloid-beta formation	45676	20/18888	0.05	49.7053	6.91531	0.0199374	0.0787669	0.0444121	CLU	1
BP	GO:2000341	regulation of chemokine (C-X-C motif) ligand 2 production	45676	20/18888	0.05	49.7053	6.91531	0.0199374	0.0787669	0.0444121	TLR4	1
BP	GO:0060541	respiratory system development	45707	220/18888	0.00909091	9.03732	3.80503	0.0202726	0.07981	0.0450003	MME/AGR2	2
BP	GO:0010810	regulation of cell-substrate adhesion	45707	221/18888	0.00904977	8.99643	3.79436	0.0204456	0.0802095	0.0452256	MDK/AGR2	2
BP	GO:0043583	ear development	45707	223/18888	0.00896861	8.91574	3.77324	0.0207934	0.0812357	0.0458042	TBX3/SOX2	2
BP	GO:0043651	linoleic acid metabolic process	45676	21/18888	0.047619	47.3383	6.7419	0.0209243	0.0812357	0.0458042	ALOX15B	1
BP	GO:0141087	positive regulation of inflammasome-mediated signaling pathway	45676	21/18888	0.047619	47.3383	6.7419	0.0209243	0.0812357	0.0458042	TLR4	1
BP	GO:0003228	atrial cardiac muscle tissue development	45676	22/18888	0.0454545	45.1866	6.5803	0.0219103	0.0833335	0.046987	TBX3	1
BP	GO:0018394	peptidyl-lysine acetylation	45676	22/18888	0.0454545	45.1866	6.5803	0.0219103	0.0833335	0.046987	SOX4	1
BP	GO:0032700	negative regulation of interleukin-17 production	45676	22/18888	0.0454545	45.1866	6.5803	0.0219103	0.0833335	0.046987	TLR4	1
BP	GO:0048485	sympathetic nervous system development	45676	22/18888	0.0454545	45.1866	6.5803	0.0219103	0.0833335	0.046987	SOX4	1
BP	GO:0060444	branching involved in mammary gland duct morphogenesis	45676	22/18888	0.0454545	45.1866	6.5803	0.0219103	0.0833335	0.046987	TBX3	1
BP	GO:1900273	positive regulation of long-term synaptic potentiation	45676	22/18888	0.0454545	45.1866	6.5803	0.0219103	0.0833335	0.046987	MME	1
BP	GO:0051091	positive regulation of DNA-binding transcription factor activity	45707	230/18888	0.00869565	8.64439	3.70133	0.0220303	0.0835068	0.0470847	TLR4/CLU	2
BP	GO:0003283	atrial septum development	45676	23/18888	0.0434783	43.222	6.42921	0.0228954	0.0845197	0.0476558	SOX4	1
BP	GO:0021542	dentate gyrus development	45676	23/18888	0.0434783	43.222	6.42921	0.0228954	0.0845197	0.0476558	MDK	1
BP	GO:0036120	cellular response to platelet-derived growth factor stimulus	45676	23/18888	0.0434783	43.222	6.42921	0.0228954	0.0845197	0.0476558	TLR4	1
BP	GO:0051131	chaperone-mediated protein complex assembly	45676	23/18888	0.0434783	43.222	6.42921	0.0228954	0.0845197	0.0476558	CLU	1
BP	GO:0060143	positive regulation of syncytium formation by plasma membrane fusion	45676	23/18888	0.0434783	43.222	6.42921	0.0228954	0.0845197	0.0476558	GDF15	1
BP	GO:0072574	hepatocyte proliferation	45676	23/18888	0.0434783	43.222	6.42921	0.0228954	0.0845197	0.0476558	MDK	1
BP	GO:0072575	epithelial cell proliferation involved in liver morphogenesis	45676	23/18888	0.0434783	43.222	6.42921	0.0228954	0.0845197	0.0476558	MDK	1
BP	GO:0072593	reactive oxygen species metabolic process	45707	238/18888	0.00840336	8.35383	3.62282	0.0234809	0.0845197	0.0476558	CBS/TLR4	2
BP	GO:0002573	myeloid leukocyte differentiation	45707	239/18888	0.0083682	8.31887	3.61326	0.023665	0.0845197	0.0476558	PIR/TLR4	2
BP	GO:0002320	lymphoid progenitor cell differentiation	45676	24/18888	0.0416667	41.4211	6.28753	0.0238795	0.0845197	0.0476558	SOX4	1
BP	GO:0014821	phasic smooth muscle contraction	45676	24/18888	0.0416667	41.4211	6.28753	0.0238795	0.0845197	0.0476558	TBX3	1
BP	GO:0030277	maintenance of gastrointestinal epithelium	45676	24/18888	0.0416667	41.4211	6.28753	0.0238795	0.0845197	0.0476558	TLR4	1
BP	GO:0030539	male genitalia development	45676	24/18888	0.0416667	41.4211	6.28753	0.0238795	0.0845197	0.0476558	TBX3	1
BP	GO:0032727	positive regulation of interferon-alpha production	45676	24/18888	0.0416667	41.4211	6.28753	0.0238795	0.0845197	0.0476558	TLR4	1
BP	GO:0035357	peroxisome proliferator activated receptor signaling pathway	45676	24/18888	0.0416667	41.4211	6.28753	0.0238795	0.0845197	0.0476558	ALOX15B	1
BP	GO:0051152	positive regulation of smooth muscle cell differentiation	45676	24/18888	0.0416667	41.4211	6.28753	0.0238795	0.0845197	0.0476558	CTH	1
BP	GO:0060907	positive regulation of macrophage cytokine production	45676	24/18888	0.0416667	41.4211	6.28753	0.0238795	0.0845197	0.0476558	TLR4	1
BP	GO:0061484	hematopoietic stem cell homeostasis	45676	24/18888	0.0416667	41.4211	6.28753	0.0238795	0.0845197	0.0476558	SOX4	1
BP	GO:0070841	inclusion body assembly	45676	24/18888	0.0416667	41.4211	6.28753	0.0238795	0.0845197	0.0476558	CLU	1
BP	GO:0097150	neuronal stem cell population maintenance	45676	24/18888	0.0416667	41.4211	6.28753	0.0238795	0.0845197	0.0476558	SOX2	1
BP	GO:1901983	regulation of protein acetylation	45676	24/18888	0.0416667	41.4211	6.28753	0.0238795	0.0845197	0.0476558	SOX4	1
BP	GO:0002274	myeloid leukocyte activation	45707	241/18888	0.00829875	8.24984	3.59431	0.024035	0.0848026	0.0478153	TLR4/CLU	2
BP	GO:0043523	regulation of neuron apoptotic process	45707	244/18888	0.00819672	8.1484	3.5663	0.0245944	0.0850483	0.0479539	MDK/CLU	2
BP	GO:2001234	negative regulation of apoptotic signaling pathway	45707	244/18888	0.00819672	8.1484	3.5663	0.0245944	0.0850483	0.0479539	CTH/CLU	2
BP	GO:0007350	blastoderm segmentation	45676	25/18888	0.04	39.7642	6.15431	0.0248626	0.0850483	0.0479539	TBX3	1
BP	GO:0036119	response to platelet-derived growth factor	45676	25/18888	0.04	39.7642	6.15431	0.0248626	0.0850483	0.0479539	TLR4	1
BP	GO:0060396	growth hormone receptor signaling pathway	45676	25/18888	0.04	39.7642	6.15431	0.0248626	0.0850483	0.0479539	GDF15	1
BP	GO:0072576	liver morphogenesis	45676	25/18888	0.04	39.7642	6.15431	0.0248626	0.0850483	0.0479539	MDK	1
BP	GO:0090023	positive regulation of neutrophil chemotaxis	45676	25/18888	0.04	39.7642	6.15431	0.0248626	0.0850483	0.0479539	MDK	1
BP	GO:1902993	positive regulation of amyloid precursor protein catabolic process	45676	25/18888	0.04	39.7642	6.15431	0.0248626	0.0850483	0.0479539	CLU	1
BP	GO:1905063	regulation of vascular associated smooth muscle cell differentiation	45676	25/18888	0.04	39.7642	6.15431	0.0248626	0.0850483	0.0479539	CTH	1
BP	GO:1905523	positive regulation of macrophage migration	45676	25/18888	0.04	39.7642	6.15431	0.0248626	0.0850483	0.0479539	MDK	1
BP	GO:0050769	positive regulation of neurogenesis	45707	246/18888	0.00813008	8.08216	3.54789	0.0249704	0.0851573	0.0480153	MDK/MME	2
BP	GO:0045926	negative regulation of growth	45707	247/18888	0.00809717	8.04944	3.53877	0.0251592	0.0852873	0.0480886	ALOX15B/GDF15	2
BP	GO:1901617	organic hydroxy compound biosynthetic process	45707	249/18888	0.00803213	7.98478	3.52067	0.0255388	0.0852873	0.0480886	HMGCR/ALOX15B	2
BP	GO:0003181	atrioventricular valve morphogenesis	45676	26/18888	0.0384615	38.2348	6.02873	0.0258448	0.0852873	0.0480886	SOX4	1
BP	GO:0022010	central nervous system myelination	45676	26/18888	0.0384615	38.2348	6.02873	0.0258448	0.0852873	0.0480886	CLU	1
BP	GO:0032291	axon ensheathment in central nervous system	45676	26/18888	0.0384615	38.2348	6.02873	0.0258448	0.0852873	0.0480886	CLU	1
BP	GO:0046629	gamma-delta T cell activation	45676	26/18888	0.0384615	38.2348	6.02873	0.0258448	0.0852873	0.0480886	SOX4	1
BP	GO:0071378	cellular response to growth hormone stimulus	45676	26/18888	0.0384615	38.2348	6.02873	0.0258448	0.0852873	0.0480886	GDF15	1
BP	GO:0098581	detection of external biotic stimulus	45676	26/18888	0.0384615	38.2348	6.02873	0.0258448	0.0852873	0.0480886	TLR4	1
BP	GO:1903319	positive regulation of protein maturation	45676	26/18888	0.0384615	38.2348	6.02873	0.0258448	0.0852873	0.0480886	SOX4	1
BP	GO:1904996	positive regulation of leukocyte adhesion to vascular endothelial cell	45676	26/18888	0.0384615	38.2348	6.02873	0.0258448	0.0852873	0.0480886	MDK	1
BP	GO:2000737	negative regulation of stem cell differentiation	45676	26/18888	0.0384615	38.2348	6.02873	0.0258448	0.0852873	0.0480886	TBX3	1
BP	GO:0051222	positive regulation of protein transport	45707	251/18888	0.00796813	7.92116	3.50277	0.0259206	0.0852873	0.0480886	TLR4/SOX4	2
BP	GO:0050870	positive regulation of T cell activation	45707	253/18888	0.00790514	7.85854	3.48507	0.0263049	0.0862986	0.0486588	MDK/SOX4	2
BP	GO:0010758	regulation of macrophage chemotaxis	45676	27/18888	0.037037	36.8187	5.91008	0.0268261	0.086991	0.0490493	MDK	1
BP	GO:0042759	long-chain fatty acid biosynthetic process	45676	27/18888	0.037037	36.8187	5.91008	0.0268261	0.086991	0.0490493	ALOX15B	1
BP	GO:0071624	positive regulation of granulocyte chemotaxis	45676	27/18888	0.037037	36.8187	5.91008	0.0268261	0.086991	0.0490493	MDK	1
BP	GO:1905564	positive regulation of vascular endothelial cell proliferation	45676	27/18888	0.037037	36.8187	5.91008	0.0268261	0.086991	0.0490493	MDK	1
BP	GO:0003272	endocardial cushion formation	45676	28/18888	0.0357143	35.5038	5.79774	0.0278065	0.0886331	0.0499751	TBX3	1
BP	GO:0030325	adrenal gland development	45676	28/18888	0.0357143	35.5038	5.79774	0.0278065	0.0886331	0.0499751	MDK	1
BP	GO:0031365	N-terminal protein amino acid modification	45676	28/18888	0.0357143	35.5038	5.79774	0.0278065	0.0886331	0.0499751	SOX4	1
BP	GO:0035116	embryonic hindlimb morphogenesis	45676	28/18888	0.0357143	35.5038	5.79774	0.0278065	0.0886331	0.0499751	TBX3	1
BP	GO:0045606	positive regulation of epidermal cell differentiation	45676	28/18888	0.0357143	35.5038	5.79774	0.0278065	0.0886331	0.0499751	ALOX15B	1
BP	GO:0048714	positive regulation of oligodendrocyte differentiation	45676	28/18888	0.0357143	35.5038	5.79774	0.0278065	0.0886331	0.0499751	MDK	1
BP	GO:0003171	atrioventricular valve development	45676	29/18888	0.0344828	34.2795	5.69115	0.0287859	0.0892203	0.0503062	SOX4	1
BP	GO:0003209	cardiac atrium morphogenesis	45676	29/18888	0.0344828	34.2795	5.69115	0.0287859	0.0892203	0.0503062	SOX4	1
BP	GO:0007263	nitric oxide mediated signal transduction	45676	29/18888	0.0344828	34.2795	5.69115	0.0287859	0.0892203	0.0503062	CBS	1
BP	GO:0008299	isoprenoid biosynthetic process	45676	29/18888	0.0344828	34.2795	5.69115	0.0287859	0.0892203	0.0503062	HMGCR	1
BP	GO:0035872	nucleotide-binding domain, leucine rich repeat containing receptor signaling pathway	45676	29/18888	0.0344828	34.2795	5.69115	0.0287859	0.0892203	0.0503062	TLR4	1
BP	GO:0045742	positive regulation of epidermal growth factor receptor signaling pathway	45676	29/18888	0.0344828	34.2795	5.69115	0.0287859	0.0892203	0.0503062	AGR2	1
BP	GO:0060142	regulation of syncytium formation by plasma membrane fusion	45676	29/18888	0.0344828	34.2795	5.69115	0.0287859	0.0892203	0.0503062	GDF15	1
BP	GO:0060479	lung cell differentiation	45676	29/18888	0.0344828	34.2795	5.69115	0.0287859	0.0892203	0.0503062	AGR2	1
BP	GO:0060487	lung epithelial cell differentiation	45676	29/18888	0.0344828	34.2795	5.69115	0.0287859	0.0892203	0.0503062	AGR2	1
BP	GO:1902430	negative regulation of amyloid-beta formation	45676	29/18888	0.0344828	34.2795	5.69115	0.0287859	0.0892203	0.0503062	CLU	1
BP	GO:0003007	heart morphogenesis	45707	269/18888	0.00743494	7.39112	3.35011	0.0294627	0.0897731	0.0506179	SOX4/TBX3	2
BP	GO:0048762	mesenchymal cell differentiation	45707	269/18888	0.00743494	7.39112	3.35011	0.0294627	0.0897731	0.0506179	MDK/TBX3	2
BP	GO:0007588	excretion	45676	30/18888	0.0333333	33.1368	5.58985	0.0297643	0.0897731	0.0506179	MDK	1
BP	GO:0032607	interferon-alpha production	45676	30/18888	0.0333333	33.1368	5.58985	0.0297643	0.0897731	0.0506179	TLR4	1
BP	GO:0032647	regulation of interferon-alpha production	45676	30/18888	0.0333333	33.1368	5.58985	0.0297643	0.0897731	0.0506179	TLR4	1
BP	GO:0043032	positive regulation of macrophage activation	45676	30/18888	0.0333333	33.1368	5.58985	0.0297643	0.0897731	0.0506179	TLR4	1
BP	GO:0060603	mammary gland duct morphogenesis	45676	30/18888	0.0333333	33.1368	5.58985	0.0297643	0.0897731	0.0506179	TBX3	1
BP	GO:1900017	positive regulation of cytokine production involved in inflammatory response	45676	30/18888	0.0333333	33.1368	5.58985	0.0297643	0.0897731	0.0506179	TLR4	1
BP	GO:1900101	regulation of endoplasmic reticulum unfolded protein response	45676	30/18888	0.0333333	33.1368	5.58985	0.0297643	0.0897731	0.0506179	AGR2	1
BP	GO:1902230	negative regulation of intrinsic apoptotic signaling pathway in response to DNA damage	45676	30/18888	0.0333333	33.1368	5.58985	0.0297643	0.0897731	0.0506179	CLU	1
BP	GO:0010996	response to auditory stimulus	45676	31/18888	0.0322581	32.0679	5.49339	0.0307419	0.0922257	0.0520008	MDK	1
BP	GO:1901186	positive regulation of ERBB signaling pathway	45676	31/18888	0.0322581	32.0679	5.49339	0.0307419	0.0922257	0.0520008	AGR2	1
BP	GO:1903039	positive regulation of leukocyte cell-cell adhesion	45707	277/18888	0.00722022	7.17766	3.28672	0.0310964	0.0930405	0.0524602	MDK/SOX4	2
BP	GO:0090596	sensory organ morphogenesis	45707	278/18888	0.00719425	7.15184	3.27897	0.0313031	0.0931627	0.0525291	SOX4/TBX3	2
BP	GO:0001958	endochondral ossification	45676	32/18888	0.03125	31.0658	5.4014	0.0317185	0.0931627	0.0525291	CBS	1
BP	GO:0010667	negative regulation of cardiac muscle cell apoptotic process	45676	32/18888	0.03125	31.0658	5.4014	0.0317185	0.0931627	0.0525291	MDK	1
BP	GO:0036075	replacement ossification	45676	32/18888	0.03125	31.0658	5.4014	0.0317185	0.0931627	0.0525291	CBS	1
BP	GO:0045684	positive regulation of epidermis development	45676	32/18888	0.03125	31.0658	5.4014	0.0317185	0.0931627	0.0525291	ALOX15B	1
BP	GO:0061036	positive regulation of cartilage development	45676	32/18888	0.03125	31.0658	5.4014	0.0317185	0.0931627	0.0525291	MDK	1
BP	GO:1902992	negative regulation of amyloid precursor protein catabolic process	45676	32/18888	0.03125	31.0658	5.4014	0.0317185	0.0931627	0.0525291	CLU	1
BP	GO:0006622	protein targeting to lysosome	45676	33/18888	0.030303	30.1244	5.31355	0.0326942	0.0943004	0.0531706	CLU	1
BP	GO:0010743	regulation of macrophage derived foam cell differentiation	45676	33/18888	0.030303	30.1244	5.31355	0.0326942	0.0943004	0.0531706	ALOX15B	1
BP	GO:0035115	embryonic forelimb morphogenesis	45676	33/18888	0.030303	30.1244	5.31355	0.0326942	0.0943004	0.0531706	TBX3	1
BP	GO:0043171	peptide catabolic process	45676	33/18888	0.030303	30.1244	5.31355	0.0326942	0.0943004	0.0531706	MME	1
BP	GO:0045671	negative regulation of osteoclast differentiation	45676	33/18888	0.030303	30.1244	5.31355	0.0326942	0.0943004	0.0531706	TLR4	1
BP	GO:0060351	cartilage development involved in endochondral bone morphogenesis	45676	33/18888	0.030303	30.1244	5.31355	0.0326942	0.0943004	0.0531706	CBS	1
BP	GO:0060795	cell fate commitment involved in formation of primary germ layer	45676	33/18888	0.030303	30.1244	5.31355	0.0326942	0.0943004	0.0531706	SOX2	1
BP	GO:0043122	regulation of canonical NF-kappaB signal transduction	45707	286/18888	0.00699301	6.95179	3.21836	0.032977	0.0948723	0.053493	CTH/TLR4	2
BP	GO:0010721	negative regulation of cell development	45707	288/18888	0.00694444	6.90351	3.20357	0.033401	0.0949159	0.0535176	MDK/TLR4	2
BP	GO:0061448	connective tissue development	45707	288/18888	0.00694444	6.90351	3.20357	0.033401	0.0949159	0.0535176	MDK/CBS	2
BP	GO:1903532	positive regulation of secretion by cell	45707	288/18888	0.00694444	6.90351	3.20357	0.033401	0.0949159	0.0535176	TLR4/SOX4	2
BP	GO:0045165	cell fate commitment	45707	289/18888	0.00692042	6.87962	3.19622	0.0336137	0.0949159	0.0535176	TBX3/SOX2	2
BP	GO:0010664	negative regulation of striated muscle cell apoptotic process	45676	34/18888	0.0294118	29.2384	5.22952	0.0336689	0.0949159	0.0535176	MDK	1
BP	GO:0090022	regulation of neutrophil chemotaxis	45676	34/18888	0.0294118	29.2384	5.22952	0.0336689	0.0949159	0.0535176	MDK	1
BP	GO:1900225	regulation of NLRP3 inflammasome complex assembly	45676	34/18888	0.0294118	29.2384	5.22952	0.0336689	0.0949159	0.0535176	TLR4	1
BP	GO:1902624	positive regulation of neutrophil migration	45676	34/18888	0.0294118	29.2384	5.22952	0.0336689	0.0949159	0.0535176	MDK	1
BP	GO:0051402	neuron apoptotic process	45707	292/18888	0.00684931	6.80894	3.17441	0.0342554	0.0963272	0.0543134	MDK/CLU	2
BP	GO:0010669	epithelial structure maintenance	45676	35/18888	0.0285714	28.403	5.14904	0.0346427	0.0965696	0.0544501	TLR4	1
BP	GO:0030224	monocyte differentiation	45676	35/18888	0.0285714	28.403	5.14904	0.0346427	0.0965696	0.0544501	PIR	1
BP	GO:0061081	positive regulation of myeloid leukocyte cytokine production involved in immune response	45676	35/18888	0.0285714	28.403	5.14904	0.0346427	0.0965696	0.0544501	TLR4	1
BP	GO:0051962	positive regulation of nervous system development	45707	294/18888	0.00680272	6.76262	3.16003	0.0346859	0.0965696	0.0544501	MDK/MME	2
BP	GO:0006520	amino acid metabolic process	45707	295/18888	0.00677966	6.7397	3.15289	0.0349019	0.0969305	0.0546536	CBS/CTH	2
BP	GO:0001569	branching involved in blood vessel morphogenesis	45676	36/18888	0.0277778	27.614	5.07186	0.0356156	0.0974652	0.054955	MDK	1
BP	GO:0002021	response to dietary excess	45676	36/18888	0.0277778	27.614	5.07186	0.0356156	0.0974652	0.054955	GDF15	1
BP	GO:0035137	hindlimb morphogenesis	45676	36/18888	0.0277778	27.614	5.07186	0.0356156	0.0974652	0.054955	TBX3	1
BP	GO:0045589	regulation of regulatory T cell differentiation	45676	36/18888	0.0277778	27.614	5.07186	0.0356156	0.0974652	0.054955	MDK	1
BP	GO:0060317	cardiac epithelial to mesenchymal transition	45676	36/18888	0.0277778	27.614	5.07186	0.0356156	0.0974652	0.054955	TBX3	1
BP	GO:1905332	positive regulation of morphogenesis of an epithelium	45676	36/18888	0.0277778	27.614	5.07186	0.0356156	0.0974652	0.054955	MDK	1
BP	GO:0002366	leukocyte activation involved in immune response	45707	301/18888	0.00664452	6.60535	3.11075	0.0362094	0.0979744	0.0552421	MDK/TLR4	2
BP	GO:0003161	cardiac conduction system development	45676	37/18888	0.027027	26.8677	4.99776	0.0365876	0.0979744	0.0552421	TBX3	1
BP	GO:0003230	cardiac atrium development	45676	37/18888	0.027027	26.8677	4.99776	0.0365876	0.0979744	0.0552421	SOX4	1
BP	GO:0010934	macrophage cytokine production	45676	37/18888	0.027027	26.8677	4.99776	0.0365876	0.0979744	0.0552421	TLR4	1
BP	GO:0010935	regulation of macrophage cytokine production	45676	37/18888	0.027027	26.8677	4.99776	0.0365876	0.0979744	0.0552421	TLR4	1
BP	GO:0044546	NLRP3 inflammasome complex assembly	45676	37/18888	0.027027	26.8677	4.99776	0.0365876	0.0979744	0.0552421	TLR4	1
BP	GO:0071404	cellular response to low-density lipoprotein particle stimulus	45676	37/18888	0.027027	26.8677	4.99776	0.0365876	0.0979744	0.0552421	TLR4	1
BP	GO:0141085	regulation of inflammasome-mediated signaling pathway	45676	37/18888	0.027027	26.8677	4.99776	0.0365876	0.0979744	0.0552421	TLR4	1
BP	GO:1905898	positive regulation of response to endoplasmic reticulum stress	45676	37/18888	0.027027	26.8677	4.99776	0.0365876	0.0979744	0.0552421	AGR2	1
BP	GO:0002263	cell activation involved in immune response	45707	305/18888	0.00655738	6.51872	3.08329	0.0370916	0.0989219	0.0557764	MDK/TLR4	2
BP	GO:0048608	reproductive structure development	45707	307/18888	0.00651466	6.47626	3.06974	0.0375359	0.0989219	0.0557764	TBX3/ALOX15B	2
BP	GO:0035909	aorta morphogenesis	45676	38/18888	0.0263158	26.1607	4.92654	0.0375586	0.0989219	0.0557764	SOX4	1
BP	GO:0042755	eating behavior	45676	38/18888	0.0263158	26.1607	4.92654	0.0375586	0.0989219	0.0557764	GDF15	1
BP	GO:0043516	regulation of DNA damage response, signal transduction by p53 class mediator	45676	38/18888	0.0263158	26.1607	4.92654	0.0375586	0.0989219	0.0557764	SOX4	1
BP	GO:0055094	response to lipoprotein particle	45676	38/18888	0.0263158	26.1607	4.92654	0.0375586	0.0989219	0.0557764	TLR4	1
BP	GO:1902229	regulation of intrinsic apoptotic signaling pathway in response to DNA damage	45676	38/18888	0.0263158	26.1607	4.92654	0.0375586	0.0989219	0.0557764	CLU	1
BP	GO:0070372	regulation of ERK1 and ERK2 cascade	45707	308/18888	0.00649351	6.45523	3.06302	0.0377588	0.0992165	0.0559425	TLR4/HMGCR	2
BP	GO:0030217	T cell differentiation	45707	310/18888	0.00645161	6.41358	3.04965	0.0382063	0.0996064	0.0561624	MDK/SOX4	2
BP	GO:0007249	canonical NF-kappaB signal transduction	45707	311/18888	0.00643087	6.39296	3.04301	0.0384307	0.0996064	0.0561624	CTH/TLR4	2
BP	GO:0046879	hormone secretion	45707	311/18888	0.00643087	6.39296	3.04301	0.0384307	0.0996064	0.0561624	SOX4/TBX3	2
BP	GO:0061458	reproductive system development	45707	311/18888	0.00643087	6.39296	3.04301	0.0384307	0.0996064	0.0561624	TBX3/ALOX15B	2
BP	GO:0045616	regulation of keratinocyte differentiation	45676	39/18888	0.025641	25.4899	4.85801	0.0385287	0.0996064	0.0561624	ALOX15B	1
BP	GO:0060416	response to growth hormone	45676	39/18888	0.025641	25.4899	4.85801	0.0385287	0.0996064	0.0561624	GDF15	1
BP	GO:0140632	canonical inflammasome complex assembly	45676	39/18888	0.025641	25.4899	4.85801	0.0385287	0.0996064	0.0561624	TLR4	1
BP	GO:0051047	positive regulation of secretion	45707	312/18888	0.00641026	6.37247	3.0364	0.0386558	0.0997052	0.056218	TLR4/SOX4	2
BP	GO:0001666	response to hypoxia	45707	313/18888	0.00638978	6.35211	3.02982	0.0388813	0.0998122	0.0562784	CBS/SOX4	2
BP	GO:0051146	striated muscle cell differentiation	45707	313/18888	0.00638978	6.35211	3.02982	0.0388813	0.0998122	0.0562784	TBX3/GDF15	2
BP	GO:0009595	detection of biotic stimulus	45676	40/18888	0.025	24.8526	4.79201	0.0394979	0.0998122	0.0562784	TLR4	1
BP	GO:0010742	macrophage derived foam cell differentiation	45676	40/18888	0.025	24.8526	4.79201	0.0394979	0.0998122	0.0562784	ALOX15B	1
BP	GO:0030279	negative regulation of ossification	45676	40/18888	0.025	24.8526	4.79201	0.0394979	0.0998122	0.0562784	MDK	1
BP	GO:0032728	positive regulation of interferon-beta production	45676	40/18888	0.025	24.8526	4.79201	0.0394979	0.0998122	0.0562784	TLR4	1
BP	GO:0035886	vascular associated smooth muscle cell differentiation	45676	40/18888	0.025	24.8526	4.79201	0.0394979	0.0998122	0.0562784	CTH	1
BP	GO:0048246	macrophage chemotaxis	45676	40/18888	0.025	24.8526	4.79201	0.0394979	0.0998122	0.0562784	MDK	1
BP	GO:0140448	signaling receptor ligand precursor processing	45676	40/18888	0.025	24.8526	4.79201	0.0394979	0.0998122	0.0562784	MME	1
BP	GO:0001822	kidney development	45707	319/18888	0.00626959	6.23263	2.99092	0.0402452	0.100624	0.0567362	SOX4/MME	2
BP	GO:0003203	endocardial cushion morphogenesis	45676	41/18888	0.0243902	24.2465	4.72837	0.0404661	0.100624	0.0567362	TBX3	1
BP	GO:0035136	forelimb morphogenesis	45676	41/18888	0.0243902	24.2465	4.72837	0.0404661	0.100624	0.0567362	TBX3	1
BP	GO:0045066	regulatory T cell differentiation	45676	41/18888	0.0243902	24.2465	4.72837	0.0404661	0.100624	0.0567362	MDK	1
BP	GO:0071402	cellular response to lipoprotein particle stimulus	45676	41/18888	0.0243902	24.2465	4.72837	0.0404661	0.100624	0.0567362	TLR4	1
BP	GO:0090077	foam cell differentiation	45676	41/18888	0.0243902	24.2465	4.72837	0.0404661	0.100624	0.0567362	ALOX15B	1
BP	GO:1904994	regulation of leukocyte adhesion to vascular endothelial cell	45676	41/18888	0.0243902	24.2465	4.72837	0.0404661	0.100624	0.0567362	MDK	1
BP	GO:0009416	response to light stimulus	45707	321/18888	0.00623053	6.1938	2.97818	0.0407039	0.100624	0.0567362	HMGCR/MME	2
BP	GO:0009914	hormone transport	45707	322/18888	0.00621118	6.17457	2.97185	0.0409341	0.100624	0.0567362	SOX4/TBX3	2
BP	GO:0000578	embryonic axis specification	45676	42/18888	0.0238095	23.6692	4.66697	0.0414334	0.100624	0.0567362	TBX3	1
BP	GO:0001662	behavioral fear response	45676	42/18888	0.0238095	23.6692	4.66697	0.0414334	0.100624	0.0567362	MDK	1
BP	GO:0002691	regulation of cellular extravasation	45676	42/18888	0.0238095	23.6692	4.66697	0.0414334	0.100624	0.0567362	MDK	1
BP	GO:0006958	complement activation, classical pathway	45676	42/18888	0.0238095	23.6692	4.66697	0.0414334	0.100624	0.0567362	CLU	1
BP	GO:0021983	pituitary gland development	45676	42/18888	0.0238095	23.6692	4.66697	0.0414334	0.100624	0.0567362	SOX2	1
BP	GO:0032733	positive regulation of interleukin-10 production	45676	42/18888	0.0238095	23.6692	4.66697	0.0414334	0.100624	0.0567362	TLR4	1
BP	GO:0060563	neuroepithelial cell differentiation	45676	42/18888	0.0238095	23.6692	4.66697	0.0414334	0.100624	0.0567362	SOX4	1
BP	GO:0141084	inflammasome-mediated signaling pathway	45676	42/18888	0.0238095	23.6692	4.66697	0.0414334	0.100624	0.0567362	TLR4	1
BP	GO:1990000	amyloid fibril formation	45676	42/18888	0.0238095	23.6692	4.66697	0.0414334	0.100624	0.0567362	CLU	1
BP	GO:0006790	sulfur compound metabolic process	45707	326/18888	0.00613497	6.09881	2.94679	0.0418596	0.101221	0.0570726	CBS/CTH	2
BP	GO:1904951	positive regulation of establishment of protein localization	45707	326/18888	0.00613497	6.09881	2.94679	0.0418596	0.101221	0.0570726	TLR4/SOX4	2
BP	GO:0002209	behavioral defense response	45676	43/18888	0.0232558	23.1187	4.60766	0.0423998	0.101366	0.0571547	MDK	1
BP	GO:0045663	positive regulation of myoblast differentiation	45676	43/18888	0.0232558	23.1187	4.60766	0.0423998	0.101366	0.0571547	SOX4	1
BP	GO:1900026	positive regulation of substrate adhesion-dependent cell spreading	45676	43/18888	0.0232558	23.1187	4.60766	0.0423998	0.101366	0.0571547	MDK	1
BP	GO:1904646	cellular response to amyloid-beta	45676	43/18888	0.0232558	23.1187	4.60766	0.0423998	0.101366	0.0571547	TLR4	1
BP	GO:0008202	steroid metabolic process	45707	329/18888	0.00607903	6.04319	2.92826	0.042559	0.101366	0.0571547	IGFBP7/HMGCR	2
BP	GO:0072001	renal system development	45707	329/18888	0.00607903	6.04319	2.92826	0.042559	0.101366	0.0571547	SOX4/MME	2
BP	GO:0042742	defense response to bacterium	45707	330/18888	0.00606061	6.02488	2.92214	0.0427931	0.101366	0.0571547	TLR4/LCN2	2
BP	GO:0048638	regulation of developmental growth	45707	330/18888	0.00606061	6.02488	2.92214	0.0427931	0.101366	0.0571547	GDF15/AGR2	2
BP	GO:0070371	ERK1 and ERK2 cascade	45707	332/18888	0.0060241	5.98859	2.90997	0.0432629	0.101366	0.0571547	TLR4/HMGCR	2
BP	GO:0014002	astrocyte development	45676	44/18888	0.0227273	22.5933	4.55033	0.0433653	0.101366	0.0571547	TLR4	1
BP	GO:0030890	positive regulation of B cell proliferation	45676	44/18888	0.0227273	22.5933	4.55033	0.0433653	0.101366	0.0571547	TLR4	1
BP	GO:0031018	endocrine pancreas development	45676	44/18888	0.0227273	22.5933	4.55033	0.0433653	0.101366	0.0571547	SOX4	1
BP	GO:0032689	negative regulation of type II interferon production	45676	44/18888	0.0227273	22.5933	4.55033	0.0433653	0.101366	0.0571547	TLR4	1
BP	GO:0060443	mammary gland morphogenesis	45676	44/18888	0.0227273	22.5933	4.55033	0.0433653	0.101366	0.0571547	TBX3	1
BP	GO:0090199	regulation of release of cytochrome c from mitochondria	45676	44/18888	0.0227273	22.5933	4.55033	0.0433653	0.101366	0.0571547	CLU	1
BP	GO:1905521	regulation of macrophage migration	45676	44/18888	0.0227273	22.5933	4.55033	0.0433653	0.101366	0.0571547	MDK	1
BP	GO:0071214	cellular response to abiotic stimulus	45707	334/18888	0.00598802	5.95273	2.89789	0.0437346	0.101506	0.0572336	TLR4/MME	2
BP	GO:0104004	cellular response to environmental stimulus	45707	334/18888	0.00598802	5.95273	2.89789	0.0437346	0.101506	0.0572336	TLR4/MME	2
BP	GO:0060562	epithelial tube morphogenesis	45707	335/18888	0.00597015	5.93496	2.8919	0.0439712	0.101506	0.0572336	MDK/TBX3	2
BP	GO:0071496	cellular response to external stimulus	45707	335/18888	0.00597015	5.93496	2.8919	0.0439712	0.101506	0.0572336	CBS/TLR4	2
BP	GO:0021587	cerebellum morphogenesis	45676	45/18888	0.0222222	22.0912	4.49487	0.0443299	0.101506	0.0572336	CBS	1
BP	GO:0030574	collagen catabolic process	45676	45/18888	0.0222222	22.0912	4.49487	0.0443299	0.101506	0.0572336	MMP7	1
BP	GO:0032941	secretion by tissue	45676	45/18888	0.0222222	22.0912	4.49487	0.0443299	0.101506	0.0572336	AGR2	1
BP	GO:0060428	lung epithelium development	45676	45/18888	0.0222222	22.0912	4.49487	0.0443299	0.101506	0.0572336	AGR2	1
BP	GO:1903426	regulation of reactive oxygen species biosynthetic process	45676	45/18888	0.0222222	22.0912	4.49487	0.0443299	0.101506	0.0572336	TLR4	1
BP	GO:1903573	negative regulation of response to endoplasmic reticulum stress	45676	45/18888	0.0222222	22.0912	4.49487	0.0443299	0.101506	0.0572336	CLU	1
BP	GO:0045687	positive regulation of glial cell differentiation	45676	46/18888	0.0217391	21.611	4.44118	0.0452935	0.102665	0.0578871	MDK	1
BP	GO:0048483	autonomic nervous system development	45676	46/18888	0.0217391	21.611	4.44118	0.0452935	0.102665	0.0578871	SOX4	1
BP	GO:0048713	regulation of oligodendrocyte differentiation	45676	46/18888	0.0217391	21.611	4.44118	0.0452935	0.102665	0.0578871	MDK	1
BP	GO:0140467	integrated stress response signaling	45676	46/18888	0.0217391	21.611	4.44118	0.0452935	0.102665	0.0578871	AGR2	1
BP	GO:1902622	regulation of neutrophil migration	45676	46/18888	0.0217391	21.611	4.44118	0.0452935	0.102665	0.0578871	MDK	1
BP	GO:0006509	membrane protein ectodomain proteolysis	45676	47/18888	0.0212766	21.1512	4.38916	0.0462562	0.103272	0.0582292	MMP7	1
BP	GO:0006984	ER-nucleus signaling pathway	45676	47/18888	0.0212766	21.1512	4.38916	0.0462562	0.103272	0.0582292	AGR2	1
BP	GO:0010837	regulation of keratinocyte proliferation	45676	47/18888	0.0212766	21.1512	4.38916	0.0462562	0.103272	0.0582292	MDK	1
BP	GO:0014003	oligodendrocyte development	45676	47/18888	0.0212766	21.1512	4.38916	0.0462562	0.103272	0.0582292	CLU	1
BP	GO:0048806	genitalia development	45676	47/18888	0.0212766	21.1512	4.38916	0.0462562	0.103272	0.0582292	TBX3	1
BP	GO:1900271	regulation of long-term synaptic potentiation	45676	47/18888	0.0212766	21.1512	4.38916	0.0462562	0.103272	0.0582292	MME	1
BP	GO:0001774	microglial cell activation	45676	48/18888	0.0208333	20.7105	4.33873	0.047218	0.103272	0.0582292	CLU	1
BP	GO:0006623	protein targeting to vacuole	45676	48/18888	0.0208333	20.7105	4.33873	0.047218	0.103272	0.0582292	CLU	1
BP	GO:0007520	myoblast fusion	45676	48/18888	0.0208333	20.7105	4.33873	0.047218	0.103272	0.0582292	GDF15	1
BP	GO:0021575	hindbrain morphogenesis	45676	48/18888	0.0208333	20.7105	4.33873	0.047218	0.103272	0.0582292	CBS	1
BP	GO:0032620	interleukin-17 production	45676	48/18888	0.0208333	20.7105	4.33873	0.047218	0.103272	0.0582292	TLR4	1
BP	GO:0032660	regulation of interleukin-17 production	45676	48/18888	0.0208333	20.7105	4.33873	0.047218	0.103272	0.0582292	TLR4	1
BP	GO:0042088	T-helper 1 type immune response	45676	48/18888	0.0208333	20.7105	4.33873	0.047218	0.103272	0.0582292	TLR4	1
BP	GO:0042596	fear response	45676	48/18888	0.0208333	20.7105	4.33873	0.047218	0.103272	0.0582292	MDK	1
BP	GO:0044273	sulfur compound catabolic process	45676	48/18888	0.0208333	20.7105	4.33873	0.047218	0.103272	0.0582292	CBS	1
BP	GO:0120163	negative regulation of cold-induced thermogenesis	45676	48/18888	0.0208333	20.7105	4.33873	0.047218	0.103272	0.0582292	TLR4	1
BP	GO:1902003	regulation of amyloid-beta formation	45676	48/18888	0.0208333	20.7105	4.33873	0.047218	0.103272	0.0582292	CLU	1
BP	GO:2001222	regulation of neuron migration	45676	48/18888	0.0208333	20.7105	4.33873	0.047218	0.103272	0.0582292	MDK	1
BP	GO:0070661	leukocyte proliferation	45707	352/18888	0.00568182	5.64833	2.79347	0.0480678	0.104156	0.0587273	TLR4/CLU	2
BP	GO:0008542	visual learning	45676	49/18888	0.0204082	20.2879	4.2898	0.0481789	0.104156	0.0587273	HMGCR	1
BP	GO:0030850	prostate gland development	45676	49/18888	0.0204082	20.2879	4.2898	0.0481789	0.104156	0.0587273	ALOX15B	1
BP	GO:0045581	negative regulation of T cell differentiation	45676	49/18888	0.0204082	20.2879	4.2898	0.0481789	0.104156	0.0587273	MDK	1
BP	GO:0048546	digestive tract morphogenesis	45676	49/18888	0.0204082	20.2879	4.2898	0.0481789	0.104156	0.0587273	AGR2	1
BP	GO:0051150	regulation of smooth muscle cell differentiation	45676	49/18888	0.0204082	20.2879	4.2898	0.0481789	0.104156	0.0587273	CTH	1
BP	GO:0061082	myeloid leukocyte cytokine production	45676	50/18888	0.02	19.8821	4.2423	0.0491388	0.106026	0.0597823	TLR4	1
BP	GO:0031589	cell-substrate adhesion	45707	359/18888	0.00557103	5.53819	2.75479	0.0497946	0.106056	0.0597991	MDK/AGR2	2
CC	GO:0062023	collagen-containing extracellular matrix	45766	428/19894	0.00934579	9.78554	5.68101	0.000633565	0.0285104	0.0213411	MDK/IGFBP7/CLU/GDF15	4
CC	GO:0042583	chromaffin granule	45676	14/19894	0.0714286	74.7895	8.53933	0.0132925	0.13189	0.0987246	CLU	1
CC	GO:0097440	apical dendrite	45676	17/19894	0.0588235	61.5913	7.72739	0.016119	0.13189	0.0987246	CLU	1
CC	GO:0097038	perinuclear endoplasmic reticulum	45676	21/19894	0.047619	49.8596	6.92631	0.0198758	0.13189	0.0987246	CLU	1
CC	GO:0034364	high-density lipoprotein particle	45676	26/19894	0.0384615	40.2713	6.19523	0.0245527	0.13189	0.0987246	CLU	1
CC	GO:0001891	phagocytic cup	45676	28/19894	0.0357143	37.3947	5.95848	0.0264175	0.13189	0.0987246	TLR4	1
CC	GO:0034358	plasma lipoprotein particle	45676	36/19894	0.0277778	29.0848	5.21469	0.033843	0.13189	0.0987246	CLU	1
CC	GO:1990777	lipoprotein particle	45676	36/19894	0.0277778	29.0848	5.21469	0.033843	0.13189	0.0987246	CLU	1
CC	GO:0005788	endoplasmic reticulum lumen	45707	313/19894	0.00638978	6.69043	3.13743	0.035377	0.13189	0.0987246	IGFBP7/CLU	2
CC	GO:0032994	protein-lipid complex	45676	39/19894	0.025641	26.8475	4.99562	0.0366138	0.13189	0.0987246	CLU	1
CC	GO:0034774	secretory granule lumen	45707	322/19894	0.00621118	6.50343	3.07835	0.0372547	0.13189	0.0987246	CLU/LCN2	2
CC	GO:0060205	cytoplasmic vesicle lumen	45707	325/19894	0.00615385	6.4434	3.05915	0.0378891	0.13189	0.0987246	CLU/LCN2	2
CC	GO:0031983	vesicle lumen	45707	326/19894	0.00613497	6.42364	3.05281	0.0381015	0.13189	0.0987246	CLU/LCN2	2
MF	GO:0016702	oxidoreductase activity, acting on single donors with incorporation of molecular oxygen, incorporation of two atoms of oxygen	45706	24/18522	0.0833333	85.75	12.9574	0.000243095	0.0102992	0.00472567	PIR/ALOX15B	2
MF	GO:0016701	oxidoreductase activity, acting on single donors with incorporation of molecular oxygen	45706	25/18522	0.08	82.32	12.6897	0.000264081	0.0102992	0.00472567	PIR/ALOX15B	2
MF	GO:0035198	miRNA binding	45706	40/18522	0.05	51.45	9.96213	0.000680709	0.0176984	0.00812074	SOX4/SOX2	2
MF	GO:0061980	regulatory RNA binding	45706	53/18522	0.0377358	38.8302	8.60182	0.00119363	0.0179306	0.00822729	SOX4/SOX2	2
MF	GO:0030170	pyridoxal phosphate binding	45706	56/18522	0.0357143	36.75	8.3564	0.00133165	0.0179306	0.00822729	CBS/CTH	2
MF	GO:0070279	vitamin B6 binding	45706	57/18522	0.0350877	36.1053	8.27886	0.00137928	0.0179306	0.00822729	CBS/CTH	2
MF	GO:0001540	amyloid-beta binding	45706	85/18522	0.0235294	24.2118	6.68972	0.00303597	0.0331913	0.0152295	TLR4/CLU	2
MF	GO:0051213	dioxygenase activity	45706	93/18522	0.0215054	22.129	6.37097	0.00362138	0.0331913	0.0152295	PIR/ALOX15B	2
MF	GO:0042277	peptide binding	45734	336/18522	0.00892857	9.1875	4.72376	0.00394389	0.0331913	0.0152295	TLR4/CLU/MME	3
MF	GO:0072341	modified amino acid binding	45706	101/18522	0.019802	20.3762	6.08989	0.00425529	0.0331913	0.0152295	CBS/MME	2
MF	GO:0004222	metalloendopeptidase activity	45706	110/18522	0.0181818	18.7091	5.81002	0.00502554	0.0356356	0.016351	MMP7/MME	2
MF	GO:0033218	amide binding	45734	409/18522	0.00733496	7.54768	4.17628	0.00681556	0.0433036	0.0198694	TLR4/CLU/MME	3
MF	GO:0019842	vitamin binding	45706	150/18522	0.0133333	13.72	4.87854	0.00915534	0.0433036	0.0198694	CBS/CTH	2
MF	GO:0005506	iron ion binding	45706	153/18522	0.0130719	13.451	4.82328	0.0095101	0.0433036	0.0198694	LCN2/ALOX15B	2
MF	GO:0001228	DNA-binding transcription activator activity, RNA polymerase II-specific	45734	476/18522	0.00630252	6.48529	3.78136	0.0103257	0.0433036	0.0198694	SOX4/TBX3/SOX2	3
MF	GO:0008083	growth factor activity	45706	162/18522	0.0123457	12.7037	4.66638	0.0106109	0.0433036	0.0198694	MDK/GDF15	2
MF	GO:0002162	dystroglycan binding	45675	11/18522	0.0909091	93.5455	9.57574	0.0106411	0.0433036	0.0198694	AGR2	1
MF	GO:1901612	cardiolipin binding	45675	11/18522	0.0909091	93.5455	9.57574	0.0106411	0.0433036	0.0198694	MME	1
MF	GO:0001216	DNA-binding transcription activator activity	45734	482/18522	0.00622407	6.40456	3.74974	0.0106829	0.0433036	0.0198694	SOX4/TBX3/SOX2	3
MF	GO:0005527	macrolide binding	45675	12/18522	0.0833333	85.75	9.15931	0.0116031	0.0433036	0.0198694	LCN2	1
MF	GO:0008237	metallopeptidase activity	45706	183/18522	0.010929	11.2459	4.34434	0.0133878	0.0433036	0.0198694	MMP7/MME	2
MF	GO:0016661	oxidoreductase activity, acting on other nitrogenous compounds as donors	45675	14/18522	0.0714286	73.5	8.46365	0.0135245	0.0433036	0.0198694	CBS	1
MF	GO:0016846	carbon-sulfur lyase activity	45675	15/18522	0.0666667	68.6	8.16883	0.0144839	0.0433036	0.0198694	CTH	1
MF	GO:1901611	phosphatidylglycerol binding	45675	15/18522	0.0666667	68.6	8.16883	0.0144839	0.0433036	0.0198694	MME	1
MF	GO:0050135	NADP+ nucleosidase activity	45675	16/18522	0.0625	64.3125	7.90185	0.0154425	0.0433036	0.0198694	TLR4	1
MF	GO:0061809	NAD+ nucleotidase, cyclic ADP-ribose generating	45675	16/18522	0.0625	64.3125	7.90185	0.0154425	0.0433036	0.0198694	TLR4	1
MF	GO:0070402	NADPH binding	45675	16/18522	0.0625	64.3125	7.90185	0.0154425	0.0433036	0.0198694	HMGCR	1
MF	GO:0016829	lyase activity	45706	198/18522	0.010101	10.3939	4.14482	0.0155449	0.0433036	0.0198694	CBS/CTH	2
MF	GO:0005520	insulin-like growth factor binding	45675	19/18522	0.0526316	54.1579	7.23035	0.0183127	0.0484801	0.0222446	IGFBP7	1
MF	GO:0051787	misfolded protein binding	45675	20/18522	0.05	51.45	7.04048	0.0192677	0.0484801	0.0222446	CLU	1
MF	GO:1904047	S-adenosyl-L-methionine binding	45675	20/18522	0.05	51.45	7.04048	0.0192677	0.0484801	0.0222446	CBS	1
MF	GO:0050750	low-density lipoprotein particle receptor binding	45675	24/18522	0.0416667	42.875	6.40227	0.023079	0.056255	0.025812	CLU	1
MF	GO:1901681	sulfur compound binding	45706	267/18522	0.00749064	7.70787	3.44338	0.0272094	0.06383	0.0292877	MDK/CBS	2
MF	GO:0070325	lipoprotein particle receptor binding	45675	29/18522	0.0344828	35.4828	5.79606	0.0278233	0.06383	0.0292877	CLU	1
MF	GO:0019825	oxygen binding	45675	34/18522	0.0294118	30.2647	5.3269	0.032546	0.0686104	0.0314811	CBS	1
MF	GO:0038187	pattern recognition receptor activity	45675	34/18522	0.0294118	30.2647	5.3269	0.032546	0.0686104	0.0314811	TLR4	1
MF	GO:0140597	protein carrier chaperone	45675	34/18522	0.0294118	30.2647	5.3269	0.032546	0.0686104	0.0314811	CLU	1
MF	GO:0005154	epidermal growth factor receptor binding	45675	35/18522	0.0285714	29.4	5.24511	0.0334879	0.0687383	0.0315398	AGR2	1
MF	GO:0031625	ubiquitin protein ligase binding	45706	305/18522	0.00655738	6.74754	3.15667	0.0347603	0.0695206	0.0318988	CBS/CLU	2
MF	GO:0001530	lipopolysaccharide binding	45675	39/18522	0.025641	26.3846	4.9494	0.0372469	0.0708599	0.0325133	TLR4	1
MF	GO:0016799	hydrolase activity, hydrolyzing N-glycosyl compounds	45675	39/18522	0.025641	26.3846	4.9494	0.0372469	0.0708599	0.0325133	TLR4	1
MF	GO:0044389	ubiquitin-like protein ligase binding	45706	324/18522	0.00617284	6.35185	3.0311	0.038811	0.0720776	0.033072	CBS/CLU	2
MF	GO:0048156	tau protein binding	45675	43/18522	0.0232558	23.9302	4.69504	0.0409921	0.0743578	0.0341183	CLU	1
MF	GO:0140313	molecular sequestering activity	45675	49/18522	0.0204082	21	4.37215	0.0465841	0.0825809	0.0378914	LCN2	1
