# Supplementary material for: The role of age-related genes in idiopathic pulmonary fibrosis and molecular docking analysis of their drug targets
Source: Front Immunol. 2026 Jan 5;16:1697013. doi: 10.3389/fimmu.2025.1697013 (PMC12812732; doi:10.3389/fimmu.2025.1697013)
Supplement: Supplementary file 7 [file Table5.xlsx]

## Sheet: Table 5
Supplementary table 5: KEGG enrichment analysis for 19 aging-related differential genes.
category	subcategory	ID	Description	GeneRatio	BgRatio	RichFactor	FoldEnrichment	zScore	pvalue	p.adjust	qvalue	geneID	Count
Metabolism	Amino acid metabolism	hsa00260	Glycine, serine and threonine metabolism	45701	41/8845	0.0487805	33.1895	7.92561	0.00158323	0.0659612	0.0600861	CBS/CTH	2
Metabolism	Amino acid metabolism	hsa00270	Cysteine and methionine metabolism	45701	52/8845	0.0384615	26.1686	6.98328	0.00253697	0.0659612	0.0600861	CBS/CTH	2
Metabolism	Global and overview maps	hsa01230	Biosynthesis of amino acids	45701	75/8845	0.0266667	18.1436	5.72004	0.00520904	0.0902901	0.082248	CBS/CTH	2
Cellular Processes	Cellular community - eukaryotes	hsa04550	Signaling pathways regulating pluripotency of stem cells	45701	144/8845	0.0138889	9.44979	3.92201	0.0182541	0.237303	0.216167	TBX3/SOX2	2
Metabolism	Metabolism of other amino acids	hsa00450	Selenocompound metabolism	45670	17/8845	0.0588235	40.0226	6.1784	0.0247163	0.247403	0.225367	CTH	1
Metabolism	Metabolism of terpenoids and polyketides	hsa00900	Terpenoid backbone biosynthesis	45670	23/8845	0.0434783	29.5819	5.26549	0.0333042	0.247403	0.225367	HMGCR	1
Organismal Systems	Endocrine system	hsa04614	Renin-angiotensin system	45670	23/8845	0.0434783	29.5819	5.26549	0.0333042	0.247403	0.225367	MME	1
