# Supplementary material for: The role of age-related genes in idiopathic pulmonary fibrosis and molecular docking analysis of their drug targets
Source: Front Immunol. 2026 Jan 5;16:1697013. doi: 10.3389/fimmu.2025.1697013 (PMC12812732; doi:10.3389/fimmu.2025.1697013)
Supplement: Supplementary file 8 [file Table6.xlsx]

## Sheet: Table 6
Supplementary tanble 6: Network diagram of hub genes and miRNAs
Gene	miRNA	miRanda	miRDB	miRTarBase	TargetScan	Sum
SOX4	hsa-miR-30d-5p	1	1	1	1	4
SOX4	hsa-miR-30c-5p	1	1	1	1	4
SOX4	hsa-miR-1253	1	1	1	1	4
SOX4	hsa-miR-363-3p	1	1	1	1	4
CLU	hsa-miR-424-5p	1	1	1	1	4
MDK	hsa-miR-9-3p	1	1	1	1	4
HMGCR	hsa-miR-29c-3p	1	1	1	1	4
SOX4	hsa-miR-299-5p	1	1	1	1	4
SOX4	hsa-miR-573	1	1	1	1	4
SOX4	hsa-miR-369-3p	1	1	1	1	4
TLR4	hsa-miR-23b-5p	1	1	1	1	4
SOX4	hsa-miR-211-5p	1	1	1	1	4
TLR4	hsa-miR-21-5p	1	1	1	1	4
SOX4	hsa-miR-185-3p	1	1	1	1	4
HMGCR	hsa-miR-29b-3p	1	1	1	1	4
SOX4	hsa-miR-106b-5p	1	1	1	1	4
SOX4	hsa-miR-21-3p	1	1	1	1	4
SOX4	hsa-miR-19a-3p	1	1	1	1	4
TLR4	hsa-miR-7-5p	1	1	1	1	4
SOX4	hsa-miR-19b-3p	1	1	1	1	4
SOX4	hsa-miR-561-3p	1	1	1	1	4
TLR4	hsa-miR-140-5p	1	1	1	1	4
SOX4	hsa-miR-130b-3p	1	1	1	1	4
SOX4	hsa-miR-548t-5p	1	1	1	1	4
SOX4	hsa-miR-301b-3p	1	1	1	1	4
CBS	hsa-miR-4317	1	1	1	1	4
CLU	hsa-miR-195-5p	1	1	1	1	4
MDK	hsa-miR-3126-5p	1	1	1	1	4
SOX4	hsa-miR-367-3p	1	1	1	1	4
SOX4	hsa-miR-204-5p	1	1	1	1	4
SOX4	hsa-miR-129-2-3p	1	1	1	1	4
MDK	hsa-miR-92a-2-5p	1	1	1	1	4
SOX4	hsa-miR-20b-5p	1	1	1	1	4
SOX4	hsa-miR-32-5p	1	1	1	1	4
CLU	hsa-miR-16-5p	1	1	1	1	4
CBS	hsa-miR-483-5p	1	1	1	1	4
SOX4	hsa-miR-3163	1	1	1	1	4
CLU	hsa-miR-497-5p	1	1	1	1	4
SOX4	hsa-miR-30b-5p	1	1	1	1	4
SOX4	hsa-miR-539-5p	1	1	1	1	4
MDK	hsa-miR-4283	1	1	1	1	4
HMGCR	hsa-miR-29a-3p	1	1	1	1	4
SOX4	hsa-miR-138-5p	1	1	1	1	4
SOX4	hsa-miR-93-5p	1	1	1	1	4
MDK	hsa-miR-4253	1	1	1	1	4
SOX4	hsa-miR-596	1	1	1	1	4
SOX2	hsa-miR-371a-5p	1	1	1	1	4
SOX4	hsa-miR-92b-3p	1	1	1	1	4
SOX4	hsa-miR-130a-3p	1	1	1	1	4
SOX2	hsa-miR-340-5p	1	1	1	1	4
TLR4	hsa-miR-630	1	1	1	1	4
SOX4	hsa-miR-4279	1	1	1	1	4
SOX2	hsa-miR-638	1	1	1	1	4
SOX4	hsa-miR-106a-5p	1	1	1	1	4
HMGCR	hsa-miR-27a-3p	1	1	1	1	4
SOX2	hsa-miR-429	1	1	1	1	4
SOX4	hsa-miR-129-1-3p	1	1	1	1	4
SOX4	hsa-miR-129-5p	1	1	1	1	4
SOX2	hsa-miR-450b-5p	1	1	1	1	4
SOX4	hsa-miR-25-3p	1	1	1	1	4
