# Supplementary material for: The role of age-related genes in idiopathic pulmonary fibrosis and molecular docking analysis of their drug targets
Source: Front Immunol. 2026 Jan 5;16:1697013. doi: 10.3389/fimmu.2025.1697013 (PMC12812732; doi:10.3389/fimmu.2025.1697013)
Supplement: Supplementary file 9 [file Table7.xlsx]

## Sheet: Table 7
Supplementary tanble 6: Network diagram of lcnRNAs and miRNAs
miRNA	lncRNA
hsa-miR-7-5p	CDR1-AS
hsa-miR-7-5p	RP11-830F9.6
hsa-miR-27a-3p	RP11-10J21.4
hsa-miR-130a-3p	CITF22-1A6.3
hsa-miR-185-3p	HP09025
hsa-miR-7-5p	FLJ35934
hsa-miR-371a-5p	CTD-2281E23.3
hsa-miR-138-5p	HP09025
hsa-miR-483-5p	RP11-138B4.1
hsa-miR-130a-3p	LA16c-306A4.2
hsa-miR-140-5p	MUC2
hsa-miR-7-5p	RP11-338K13.1
hsa-miR-185-3p	RP11-102K13.5
hsa-miR-7-5p	RP11-932O9.4
hsa-miR-129-5p	RP11-166B2.5
hsa-miR-450b-5p	CTC-265F19.1
hsa-miR-7-5p	AC006019.3
hsa-miR-185-3p	RP11-394A14.2
hsa-miR-561-3p	RP11-231G3.1
hsa-miR-185-3p	AP000345.1
hsa-miR-129-5p	AC006548.28
hsa-miR-140-5p	MUC19
hsa-miR-130a-3p	SNHG14
hsa-miR-106a-5p	LINC01106
hsa-miR-27a-3p	RP11-449D8.5
hsa-miR-106a-5p	RP11-369C8.1
hsa-miR-539-5p	AC018816.3
hsa-miR-27a-3p	LINC01123
hsa-miR-129-5p	LINC00662
hsa-miR-185-3p	LINC01165
hsa-miR-7-5p	RP11-394A14.2
hsa-miR-539-5p	ZNF883
hsa-miR-539-5p	CTC-435M10.10
hsa-miR-129-5p	RP11-69I8.2
hsa-miR-29a-3p	RP11-223P11.3
hsa-miR-7-5p	LINC00662
hsa-miR-483-5p	LINC01067
hsa-miR-27a-3p	CTD-2281E23.1
hsa-miR-21-3p	RP11-130C6.1
hsa-miR-130a-3p	RP4-539M6.22
hsa-miR-129-5p	RP11-67K19.3
hsa-miR-129-5p	REV3L-IT1
hsa-miR-129-5p	RP5-1125A11.7
hsa-miR-340-5p	LINC00869
hsa-miR-539-5p	SATB1-AS1
hsa-miR-129-5p	RP3-508I15.22
hsa-miR-539-5p	LINC01539
hsa-miR-299-5p	AC011284.3
hsa-miR-129-5p	SEPSECS-AS1
hsa-miR-539-5p	RP11-598F7.3
hsa-miR-129-5p	RP11-848P1.3
hsa-miR-483-5p	CTB-60B18.10
hsa-miR-129-5p	RP11-486O12.2
hsa-miR-129-5p	RP1-283E3.8
hsa-miR-185-3p	SNHG14
hsa-miR-7-5p	CTA-243E7.1
hsa-miR-129-5p	RP11-189E14.3
hsa-miR-185-3p	PABPC1L2B-AS1
hsa-miR-340-5p	RP11-374A4.1
hsa-miR-27a-3p	AC078942.1
hsa-miR-539-5p	EGFLAM-AS3
hsa-miR-129-5p	RP4-794I6.4
hsa-miR-92a-2-5p	CTD-2619J13.14
