# Supplementary material for: The role of age-related genes in idiopathic pulmonary fibrosis and molecular docking analysis of their drug targets
Source: Front Immunol. 2026 Jan 5;16:1697013. doi: 10.3389/fimmu.2025.1697013 (PMC12812732; doi:10.3389/fimmu.2025.1697013)
Supplement: Supplementary file 10 [file Table8.xlsx]

## Sheet: Table 8
Supplementary table 8: Drug enrichment analysis of the top 10 hub genes
ID	Description	pvalue	p.adjust	qvalue	geneID	Count
bicalutamide	bicalutamide	4.24E-07	0.000173264	7.00E-05	LCN2/CLU/TLR4/MDK	4
ethanol	ethanol	1.05E-05	0.00213946	0.000864482	CLU/TLR4/HMGCR/CBS	4
INULIN	INULIN	2.21E-05	0.00301645	0.00121885	LCN2/TLR4	2
17-Hydroxyandrostan-3-one	17-Hydroxyandrostan-3-one	4.23E-05	0.00369326	0.00149232	CLU/TLR4/CBS	3
oleic acid	oleic acid	4.51E-05	0.00369326	0.00149232	LCN2/TLR4/CBS	3
mevalonic acid	mevalonic acid	0.00013608	0.0092761	0.00374816	MDK/HMGCR	2
levamisole	levamisole	0.000237103	0.0138536	0.00559776	CLU/TLR4	2
N-(undeca-2,4,7-trienylideneamino)nitrous amide	N-(undeca-2,4,7-trienylideneamino)nitrous amide	0.00027102	0.0138559	0.0055987	IGFBP7/HMGCR	2
Rosuvastatin	Rosuvastatin	0.000365582	0.0166137	0.00671303	TLR4/HMGCR	2
ACMC-20mvek	ACMC-20mvek	0.000703964	0.0261747	0.0105763	TLR4/HMGCR	2
Hydroxyzine dihydrochloride	Hydroxyzine dihydrochloride	0.000703964	0.0261747	0.0105763	TLR4/MDK	2
D-Sorbitol	D-Sorbitol	0.000820379	0.0266842	0.0107822	TLR4/CBS	2
beta-Levulose	beta-Levulose	0.000881848	0.0266842	0.0107822	TLR4/CBS	2
carbon monoxide	carbon monoxide	0.000913396	0.0266842	0.0107822	TLR4/CBS	2
DEOXYNIVALENOL	DEOXYNIVALENOL	0.0011852	0.0323165	0.013058	SOX4/HMGCR	2
atorvastatin	atorvastatin	0.00155247	0.0332486	0.0134346	TLR4/HMGCR	2
carisoprodol	carisoprodol	0.00183132	0.0332486	0.0134346	LCN2/TLR4	2
DL-METHIONINE	DL-METHIONINE	0.00194449	0.0332486	0.0134346	TLR4/CBS	2
arachidonic acid	arachidonic acid	0.00199067	0.0332486	0.0134346	IGFBP7/HMGCR	2
hemin	hemin	0.00227872	0.0332486	0.0134346	TLR4/CBS	2
CHROMIUM	CHROMIUM	0.00237889	0.0332486	0.0134346	TLR4/HMGCR	2
hydrogen sulfide	hydrogen sulfide	0.00240426	0.0332486	0.0134346	TLR4/CBS	2
sucrose	sucrose	0.00242975	0.0332486	0.0134346	TLR4/CBS	2
GLYCOPROTEIN	GLYCOPROTEIN	0.00248113	0.0332486	0.0134346	LCN2/TLR4	2
D-Norepinephrine d-bitartrate	D-Norepinephrine d-bitartrate	0.00250702	0.0332486	0.0134346	LCN2/TLR4	2
serine	serine	0.00253303	0.0332486	0.0134346	TLR4/CBS	2
acetic acid	acetic acid	0.00255917	0.0332486	0.0134346	TLR4/CBS	2
Simvastatin and niacin	Simvastatin and niacin	0.00258544	0.0332486	0.0134346	TLR4/HMGCR	2
trimethoprim	trimethoprim	0.00266502	0.0332486	0.0134346	LCN2/TLR4	2
sodium chloride	sodium chloride	0.0026918	0.0332486	0.0134346	LCN2/TLR4	2
Acetylcholine bromide	Acetylcholine bromide	0.00271872	0.0332486	0.0134346	TLR4/CBS	2
L-cysteine	L-cysteine	0.00271872	0.0332486	0.0134346	TLR4/CBS	2
PLATINUM	PLATINUM	0.00277293	0.0332486	0.0134346	LCN2/MDK	2
Vitamin D3	Vitamin D3	0.00288288	0.0332486	0.0134346	LCN2/TLR4	2
cerivastatin	cerivastatin	0.00305165	0.0332486	0.0134346	TLR4/HMGCR	2
Periodate-oxidized adenosine	Periodate-oxidized adenosine	0.00322499	0.0332486	0.0134346	IGFBP7/HMGCR	2
cholesterol	cholesterol	0.00340291	0.0332486	0.0134346	TLR4/HMGCR	2
alprazolam	alprazolam	0.00346322	0.0332486	0.0134346	TLR4/CBS	2
LY-294002	LY-294002	0.00358537	0.0332486	0.0134346	SOX4/CBS	2
FENRETINIDE	FENRETINIDE	0.00374087	0.0332486	0.0134346	LCN2/MDK	2
1-NITROPYRENE	1-NITROPYRENE	0.00377235	0.0332486	0.0134346	CLU/CBS	2
3,3',4,4',5-Pentachlorobiphenyl	3,3',4,4',5-Pentachlorobiphenyl	0.00386754	0.0332486	0.0134346	TLR4/HMGCR	2
NICKEL	NICKEL	0.00402868	0.0332486	0.0134346	CLU/TLR4	2
2,4-DIBROMOPHENOL	2,4-DIBROMOPHENOL	0.00406534	0.0332486	0.0134346	HMGCR	1
3,3',4,4'-Tetrabromobiphenyl	3,3',4,4'-Tetrabromobiphenyl	0.00406534	0.0332486	0.0134346	HMGCR	1
3,3',4,4',5,5'-Hexabromobiphenyl	3,3',4,4',5,5'-Hexabromobiphenyl	0.00406534	0.0332486	0.0134346	HMGCR	1
Benzofurans	Benzofurans	0.00406534	0.0332486	0.0134346	HMGCR	1
Geniposide	Geniposide	0.00406534	0.0332486	0.0134346	TLR4	1
STIGMASTEROL	STIGMASTEROL	0.00406534	0.0332486	0.0134346	HMGCR	1
3,7,11-trimethyldodeca-2,6,10-trien-1-yl trihydrogen diphosphate	3,7,11-trimethyldodeca-2,6,10-trien-1-yl trihydrogen diphosphate	0.00447108	0.0332486	0.0134346	HMGCR	1
Colfosceril palmitate	Colfosceril palmitate	0.00447108	0.0332486	0.0134346	TLR4	1
Isoetharine hydrochloride	Isoetharine hydrochloride	0.00447108	0.0332486	0.0134346	LCN2	1
MCDF	MCDF	0.00447108	0.0332486	0.0134346	SOX4	1
meclizine	meclizine	0.00447108	0.0332486	0.0134346	CLU	1
piperacetazine	piperacetazine	0.00447108	0.0332486	0.0134346	HMGCR	1
tanespimycin	tanespimycin	0.00470434	0.0343585	0.0138831	CLU/HMGCR	2
beta-Heparin	beta-Heparin	0.00487668	0.034389	0.0138954	MDK	1
Cerebrosterol	Cerebrosterol	0.00487668	0.034389	0.0138954	HMGCR	1
clonidine	clonidine	0.0051334	0.0349927	0.0141394	IGFBP7/CBS	2
dihydroergocristine	dihydroergocristine	0.0051334	0.0349927	0.0141394	IGFBP7/CBS	2
xylitol	xylitol	0.00528213	0.0350967	0.0141814	CBS	1
glutathione	glutathione	0.00558005	0.0350967	0.0141814	LCN2/TLR4	2
AC1NRCGS	AC1NRCGS	0.00568743	0.0350967	0.0141814	HMGCR	1
biliverdin	biliverdin	0.00568743	0.0350967	0.0141814	TLR4	1
Ropivacaina [Spanish]	Ropivacaina [Spanish]	0.00568743	0.0350967	0.0141814	CLU	1
S-adenosylhomocysteine	S-adenosylhomocysteine	0.00568743	0.0350967	0.0141814	CBS	1
7614-21-3	7614-21-3	0.00609259	0.0350967	0.0141814	HMGCR	1
Diatrizoic acid	Diatrizoic acid	0.00609259	0.0350967	0.0141814	LCN2	1
Fingolimod	Fingolimod	0.00609259	0.0350967	0.0141814	HMGCR	1
lactulose	lactulose	0.00609259	0.0350967	0.0141814	TLR4	1
Laropiprant	Laropiprant	0.00609259	0.0350967	0.0141814	HMGCR	1
1,3,5-TRINITROBENZENE	1,3,5-TRINITROBENZENE	0.0064976	0.0359124	0.014511	TLR4	1
N-Acetylmuramyl-L-alanyl-D-isoglutamine	N-Acetylmuramyl-L-alanyl-D-isoglutamine	0.0064976	0.0359124	0.014511	TLR4	1
SULFALENE	SULFALENE	0.0064976	0.0359124	0.014511	TLR4	1
0297417-0002B	0297417-0002B	0.00681431	0.0364469	0.014727	SOX4/HMGCR	2
Etiocobalamin	Etiocobalamin	0.00690247	0.0364469	0.014727	TLR4	1
methadone	methadone	0.00690247	0.0364469	0.014727	TLR4	1
24939-16-0	24939-16-0	0.0073072	0.0364469	0.014727	TLR4	1
Mevastatin	Mevastatin	0.0073072	0.0364469	0.014727	HMGCR	1
Oligomycin	Oligomycin	0.0073072	0.0364469	0.014727	HMGCR	1
Peroxynitrous acid	Peroxynitrous acid	0.0073072	0.0364469	0.014727	CBS	1
Seocalcitol	Seocalcitol	0.0073072	0.0364469	0.014727	CLU	1
celastrol	celastrol	0.00740925	0.0365106	0.0147527	CLU/SOX4	2
Aerosporin	Aerosporin	0.00771178	0.0371073	0.0149938	TLR4	1
DIAMIDE	DIAMIDE	0.00771178	0.0371073	0.0149938	CLU	1
IRON	IRON	0.0078039	0.0371139	0.0149965	LCN2/TLR4	2
folic acid	folic acid	0.00834483	0.0381543	0.0154169	SOX4/CBS	2
maltotetraose	maltotetraose	0.00852051	0.0381543	0.0154169	TLR4	1
simvastatin	simvastatin	0.00862156	0.0381543	0.0154169	TLR4/HMGCR	2
(17S)-17-hydroxy-13,17-dimethyl-1,2,6,7,8,14,15,16-octahydrocyclopenta[a]phenanthren-3-one	(17S)-17-hydroxy-13,17-dimethyl-1,2,6,7,8,14,15,16-octahydrocyclopenta[a]phenanthren-3-one	0.00880836	0.0381543	0.0154169	CLU/HMGCR	2
7-Ketocholesterol	7-Ketocholesterol	0.00892467	0.0381543	0.0154169	HMGCR	1
benazepril	benazepril	0.00892467	0.0381543	0.0154169	TLR4	1
Muramyl Dipeptide	Muramyl Dipeptide	0.00892467	0.0381543	0.0154169	TLR4	1
naltrexone	naltrexone	0.00892467	0.0381543	0.0154169	TLR4	1
POTASSIUM PERSULFATE	POTASSIUM PERSULFATE	0.00892467	0.0381543	0.0154169	LCN2	1
Capsaicin	Capsaicin	0.00909202	0.0381543	0.0154169	LCN2/TLR4	2
dimethyl sulfoxide	dimethyl sulfoxide	0.00918749	0.0381543	0.0154169	TLR4/CBS	2
8-Anilino-1-naphthalenesulfonic acid	8-Anilino-1-naphthalenesulfonic acid	0.00932867	0.0381543	0.0154169	LCN2	1
Chonsurid	Chonsurid	0.00932867	0.0381543	0.0154169	MDK	1
pravastatin	pravastatin	0.00932867	0.0381543	0.0154169	HMGCR	1
Adenylyl sulfate	Adenylyl sulfate	0.00973253	0.0390255	0.0157689	TLR4	1
Bonuten	Bonuten	0.00973253	0.0390255	0.0157689	TLR4	1
25-Hydroxycholesterol	25-Hydroxycholesterol	0.0101362	0.0394831	0.0159538	HMGCR	1
betazole	betazole	0.0101362	0.0394831	0.0159538	CBS	1
Tetradecanoic acid	Tetradecanoic acid	0.0101362	0.0394831	0.0159538	TLR4	1
rapamycin	rapamycin	0.0103687	0.0399147	0.0161282	TLR4/HMGCR	2
Pitavastatin calcium	Pitavastatin calcium	0.0105398	0.0399147	0.0161282	HMGCR	1
Teriflunomide	Teriflunomide	0.0105398	0.0399147	0.0161282	HMGCR	1
L-cystathionine	L-cystathionine	0.0109432	0.0400185	0.0161701	CBS	1
Picryl sulfonic acid	Picryl sulfonic acid	0.0109432	0.0400185	0.0161701	TLR4	1
2,3-diformyloxypropyl formate	2,3-diformyloxypropyl formate	0.0113465	0.0400185	0.0161701	HMGCR	1
Betaine hydrochloride	Betaine hydrochloride	0.0113465	0.0400185	0.0161701	CBS	1
heme	heme	0.0113465	0.0400185	0.0161701	CBS	1
PYRIDOXINE HYDROCHLORIDE	PYRIDOXINE HYDROCHLORIDE	0.0113465	0.0400185	0.0161701	CBS	1
STREPTOZOTOCIN	STREPTOZOTOCIN	0.0113465	0.0400185	0.0161701	TLR4	1
Dronabinol	Dronabinol	0.01135	0.0400185	0.0161701	MDK/IGFBP7	2
Perfluorononanoic acid	Perfluorononanoic acid	0.0117497	0.0406554	0.0164275	HMGCR	1
Vinzam	Vinzam	0.0117497	0.0406554	0.0164275	TLR4	1
midecamycin	midecamycin	0.0118288	0.0406554	0.0164275	LCN2/TLR4	2
megestrol	megestrol	0.0121527	0.041078	0.0165983	CLU	1
Ziprasidone	Ziprasidone	0.0121527	0.041078	0.0165983	HMGCR	1
verteporfin	verteporfin	0.0124263	0.041413	0.0167336	CLU/HMGCR	2
Dienogest	Dienogest	0.0125555	0.041413	0.0167336	TLR4	1
rescinnamine	rescinnamine	0.0125555	0.041413	0.0167336	HMGCR	1
27-hydroxycholesterol	27-hydroxycholesterol	0.0129582	0.0420628	0.0169962	HMGCR	1
DEXMEDETOMIDINE	DEXMEDETOMIDINE	0.0129582	0.0420628	0.0169962	TLR4	1
6-Deoxy-D-galactose	6-Deoxy-D-galactose	0.0133608	0.0426919	0.0172504	TLR4	1
pyridoxal phosphate	pyridoxal phosphate	0.0133608	0.0426919	0.0172504	CBS	1
dihydroergotamine	dihydroergotamine	0.013661	0.0433127	0.0175012	IGFBP7/CBS	2
AFLATOXIN G1	AFLATOXIN G1	0.0145676	0.0441346	0.0178333	TLR4	1
AZOXYMETHANE	AZOXYMETHANE	0.0145676	0.0441346	0.0178333	TLR4	1
L-arabinose	L-arabinose	0.0145676	0.0441346	0.0178333	CBS	1
Linalool	Linalool	0.0145676	0.0441346	0.0178333	HMGCR	1
protriptyline	protriptyline	0.0145676	0.0441346	0.0178333	HMGCR	1
stearic acid	stearic acid	0.0145676	0.0441346	0.0178333	TLR4	1
IMIQUIMOD	IMIQUIMOD	0.0149696	0.0446904	0.0180579	TLR4	1
PENTABROMOPHENOL	PENTABROMOPHENOL	0.0149696	0.0446904	0.0180579	HMGCR	1
Phorbol 12-myristate 13-acetate	Phorbol 12-myristate 13-acetate	0.015308	0.0449067	0.0181453	IGFBP7/HMGCR	2
adenosine	adenosine	0.0153715	0.0449067	0.0181453	TLR4	1
CP-645525-01	CP-645525-01	0.0153715	0.0449067	0.0181453	HMGCR	1
quinpirole	quinpirole	0.0158551	0.0459911	0.0185835	TLR4/CBS	2
Dehydroepiandrosterone	Dehydroepiandrosterone	0.0165762	0.0474101	0.0191568	HMGCR	1
PRAVASTATIN SODIUM	PRAVASTATIN SODIUM	0.0165762	0.0474101	0.0191568	HMGCR	1
cisapride	cisapride	0.0169774	0.0478881	0.01935	HMGCR	1
N-Formyl-Met-Leu-Phe	N-Formyl-Met-Leu-Phe	0.0169774	0.0478881	0.01935	TLR4	1
Adenosine diphosphate	Adenosine diphosphate	0.0177796	0.0488043	0.0197202	HMGCR	1
Deferoxamine hydrochloride	Deferoxamine hydrochloride	0.0177796	0.0488043	0.0197202	LCN2	1
Ezetimibe	Ezetimibe	0.0177796	0.0488043	0.0197202	HMGCR	1
Geranylgeranyl pyrophosphate	Geranylgeranyl pyrophosphate	0.0177796	0.0488043	0.0197202	HMGCR	1
22-Hydroxycholesterol	22-Hydroxycholesterol	0.0181804	0.0489196	0.0197668	HMGCR	1
Lysergide	Lysergide	0.0181804	0.0489196	0.0197668	TLR4	1
Toluidine Blue O	Toluidine Blue O	0.0181804	0.0489196	0.0197668	TLR4	1
fluphenazine	fluphenazine	0.0185811	0.0496711	0.0200704	HMGCR	1
